# Supplementary material for: Temporal and spatial profiling of Aedes albopictus immune responses to chikungunya virus infection
Source: PLoS Negl Trop Dis. 2025 Oct 3;19(10):e0013588. doi: 10.1371/journal.pntd.0013588 (PMC12510663; doi:10.1371/journal.pntd.0013588)
Supplement: S2 Data — Column headers as follows: TRANSCRIPT_ID, ID as from the Rockefeller A5 dataset; sampleA and sampleB, samples compared; logFC, log2 fold change (log base 2 of the fold change in gene expression between the two experimental conditions); logCPM, log2 counts per million (log base 2 of the normalized expression levels for a given gene across all samples); Pvalue, probability that the observed difference in gene expression occurred by chance under the null hypothesis; FDR, false discovery rate (multiple testing corrected P value using the Benjamini-Hochberg method; when FDR ≤ 0.05, the gene is considered significantly differentially expressed after adjusting for multiple comparisons). FPKM, Fragment per Kilobase per Million Reads, of the different replicates are also reported. The different comparisons are reported in the different worksheets as indicated: T1 and T5, 1 dpi and 5 dpi; Mi_V and Mi_C, infected and uninfected midguts; Ca_V and Ca_C, infected and uninfected carcasses; UP, upregulated. (XLSX) [file pntd.0013588.s003.xlsx]

## Sheet: T1_Mi_V-UP
TRANSCRIPT_ID	sampleA	sampleB	logFC	logCPM	PValue	FDR	T1C_M1	T1C_M2	T1V_M1	T1V_M2
XM_019692424.3	T1C_M	T1V_M	-11.6419	4.17089	3.10265e-11	4.17461e-07	0	0	9.084	6.557
XM_062847311.1	T1C_M	T1V_M	-11.711	4.23915	6.55382e-11	4.40908e-07	0	0	10.177	5.627
XM_029855103.2	T1C_M	T1V_M	-11.2757	3.80955	1.52587e-10	5.76999e-07	0	0	6.766	8.777
XM_062858499.1	T1C_M	T1V_M	-11.5376	4.06801	1.71534e-10	5.76999e-07	0	0	12.916	6.114
XM_062854485.1	T1C_M	T1V_M	-11.0614	3.59912	2.85404e-09	4.80014e-06	0	0.022	11.347	6.944
XM_019690323.3	T1C_M	T1V_M	-10.8754	3.4164	6.877e-09	7.99625e-06	0	0	2.56	2.62
XM_062856919.1	T1C_M	T1V_M	-10.9626	3.50168	7.13155e-09	7.99625e-06	0	0	3.808	6.4
XR_009998507.1	T1C_M	T1V_M	-10.7698	3.31305	1.93551e-08	2.00325e-05	0	0	2.825	2.606
XM_019680558.3	T1C_M	T1V_M	-10.8561	3.39702	3.37723e-08	2.84004e-05	0	0	4.487	8.977
XM_062851199.1	T1C_M	T1V_M	-10.6723	3.21773	4.50747e-08	3.56145e-05	0	0	3.239	3.15
XM_062851663.1	T1C_M	T1V_M	-10.7943	3.33742	4.77522e-08	3.56145e-05	0	0	14.227	7.918
XM_062856285.1	T1C_M	T1V_M	-10.8415	3.38271	5.02917e-08	3.56145e-05	0	0	2.536	5.398
XM_062849127.1	T1C_M	T1V_M	-10.7326	3.27708	8.14102e-08	5.47687e-05	0	0	5.315	2.906
XM_062859838.1	T1C_M	T1V_M	-10.8209	3.36383	2.18375e-07	0.000127749	0	0	23.295	8.361
XM_062846843.1	T1C_M	T1V_M	-10.4748	3.02513	2.37167e-07	0.000132962	0	0	11.839	11.411
XM_019696763.3	T1C_M	T1V_M	-10.825	3.36605	3.03637e-07	0.000163417	0	0	1.147	3.68
XM_062850212.1	T1C_M	T1V_M	-11.5432	4.07444	6.34604e-07	0.00028462	0	0	12.299	1.518
XM_029853016.2	T1C_M	T1V_M	-10.3338	2.8875	9.18299e-07	0.00036955	0	0	5.666	7.946
XM_062850637.1	T1C_M	T1V_M	-10.5556	3.10269	9.33831e-07	0.00036955	0	0	0.968	2.663
XM_029856478.2	T1C_M	T1V_M	-10.3837	2.93564	1.14892e-06	0.000441678	0	0	3.598	6.973
XM_062859701.1	T1C_M	T1V_M	-10.2517	2.80807	1.45759e-06	0.00053005	0	0	3.559	4.181
XM_062843632.1	T1C_M	T1V_M	-10.1758	2.73426	2.82559e-06	0.000974829	0	0	5.947	8.104
XM_062851544.1	T1C_M	T1V_M	-11.0697	3.6054	3.66272e-06	0.00123205	0	0	0.484	3.98
XM_062845540.1	T1C_M	T1V_M	-10.0911	2.65322	5.03619e-06	0.0015242	0	0	2.794	2.119
XM_062860438.1	T1C_M	T1V_M	-10.0074	2.5723	7.93191e-06	0.00217804	0	0	3.652	3.093
XM_062850795.1	T1C_M	T1V_M	-10.406	2.95619	9.29457e-06	0.00246263	0	0	1.943	8.261
XM_062852960.1	T1C_M	T1V_M	-10.3671	2.91834	1.07201e-05	0.00272208	0	0	1.311	5.455
XM_029877669.2	T1C_M	T1V_M	-9.96116	2.52684	1.14854e-05	0.00286179	0	0	4.292	5.999
XM_062860544.1	T1C_M	T1V_M	-9.95471	2.52048	1.28386e-05	0.0031408	0	0	1.967	2.949
XM_029865241.2	T1C_M	T1V_M	-9.92196	2.49015	1.33482e-05	0.00316742	0	0	3.403	2.735
XM_062844723.1	T1C_M	T1V_M	-9.95362	2.51922	1.46567e-05	0.00328676	0	0	5.002	8.49
XM_062849589.1	T1C_M	T1V_M	-10.0577	2.61885	1.75457e-05	0.00367098	0	0	9.17	24.397
XM_062851446.1	T1C_M	T1V_M	-9.97315	2.54029	1.77342e-05	0.00367098	0	0	3.637	1.861
XM_062849653.1	T1C_M	T1V_M	-9.82971	2.4005	2.16383e-05	0.00428153	0	0	1.53	1.99
XM_029852624.2	T1C_M	T1V_M	-9.77038	2.34483	3.05098e-05	0.00554743	0	0	2.419	1.804
XM_019692821.3	T1C_M	T1V_M	-9.70744	2.28403	3.66236e-05	0.00657027	0	0	11.784	11.425
XM_062856373.1	T1C_M	T1V_M	-9.84039	2.40959	3.92065e-05	0.00694111	0	0	3.793	8.576
XM_062852653.1	T1C_M	T1V_M	-9.67683	2.25366	4.95231e-05	0.00834919	0	0	2.833	4.267
XM_062843384.1	T1C_M	T1V_M	-9.8197	2.38923	6.13208e-05	0.00994062	0	0	0.976	2.677
XM_029875755.2	T1C_M	T1V_M	-9.61724	2.19644	7.14655e-05	0.0114472	0	0	4.604	7.689
XM_029874045.2	T1C_M	T1V_M	-9.49994	2.08615	9.35881e-05	0.0146422	0	0	2.123	2.047
XM_029867552.2	T1C_M	T1V_M	-9.54288	2.12551	9.7671e-05	0.0151053	0	0	3.426	5.713
XM_062861345.1	T1C_M	T1V_M	-6.3039	3.83848	0.00012184	0.0182151	0.17	0	4.175	11.927
XM_062845449.1	T1C_M	T1V_M	-4.47901	3.34255	0.000129613	0.0189559	0.085	0.223	2.63	4.782
XM_062845334.1	T1C_M	T1V_M	-9.4313	2.01998	0.000134726	0.0194918	0	0	0.976	1.317
XM_019685298.3	T1C_M	T1V_M	-9.39966	1.98933	0.000177522	0.0241268	0	0	2.7	4.51
XM_062854517.1	T1C_M	T1V_M	-9.35629	1.94859	0.00018275	0.024589	0	0	1.413	2.105
XM_019707982.3	T1C_M	T1V_M	-9.50698	2.09525	0.000186795	0.0248844	0	0	9.677	3.98
XM_062850202.1	T1C_M	T1V_M	-10.1313	2.68799	0.000200513	0.0259414	0	0	1.452	13.444
XM_020076296.3	T1C_M	T1V_M	-9.26055	1.85852	0.000221082	0.0282333	0	0	6.056	8.233
XM_019681782.3	T1C_M	T1V_M	-9.25248	1.85067	0.000234508	0.0294581	0	0	2.037	2.935
XM_062853737.1	T1C_M	T1V_M	-9.34063	1.93287	0.000241588	0.0294581	0	0	0.375	0.73
XM_029875394.2	T1C_M	T1V_M	-9.31756	1.91516	0.000243021	0.0294581	0	0	3.418	1.904
XM_062846349.1	T1C_M	T1V_M	-9.72492	2.30426	0.000251354	0.0299059	0	0	5.166	1.074
XM_062844333.1	T1C_M	T1V_M	-9.35696	1.94807	0.000251928	0.0299059	0	0	2.099	4.524
XM_029856346.2	T1C_M	T1V_M	-9.44413	2.03586	0.000256433	0.0300027	0	0	4.089	1.575
XM_019702368.3	T1C_M	T1V_M	-9.22559	1.82794	0.000262325	0.0301673	0	0	3.098	2.09
XM_062851091.1	T1C_M	T1V_M	-9.18496	1.7868	0.000291103	0.0331932	0	0	3.122	4.897
XM_019680739.3	T1C_M	T1V_M	-9.37104	1.96675	0.000321304	0.0354245	0	0	3.129	1.217
XM_019707814.3	T1C_M	T1V_M	-9.08302	1.69165	0.000346968	0.0370512	0	0	3.067	4.195
XM_019684700.3	T1C_M	T1V_M	-9.05207	1.66423	0.000358266	0.0375694	0	0	0.929	0.845
XM_062843147.1	T1C_M	T1V_M	-9.07201	1.68356	0.000360197	0.0375694	0	0	2.653	1.99
XM_062853580.1	T1C_M	T1V_M	-9.08717	1.69482	0.000384075	0.0397518	0	0	3.293	5.398
XM_062850008.1	T1C_M	T1V_M	-9.98864	2.5497	0.000395984	0.0406715	0	0	0.265	2.72
XM_029870201.2	T1C_M	T1V_M	-9.00616	1.61997	0.000416503	0.0421357	0	0	0.976	1.26
XM_062853166.1	T1C_M	T1V_M	-8.9913	1.60588	0.000440249	0.0438781	0	0	0.578	0.802
XM_029879158.2	T1C_M	T1V_M	-9.38309	1.97127	0.000455559	0.0445832	0	0	0.773	2.763
XM_062855238.1	T1C_M	T1V_M	-9.03601	1.64658	0.000462946	0.0448125	0	0	2.661	4.839
XM_019697476.3	T1C_M	T1V_M	-9.07628	1.6891	0.000481432	0.0457484	0	0	1.132	0.573
XM_062849538.1	T1C_M	T1V_M	-9.02845	1.64402	0.000484017	0.0457484	0	0	1.834	1.031
XM_062842138.1	T1C_M	T1V_M	-8.99241	1.61003	0.000486215	0.0457484	0	0	2.763	1.732
XM_062860354.1	T1C_M	T1V_M	-5.54869	3.57958	0.000492053	0.0459762	0.53	0	14.157	14.948
XM_062852330.1	T1C_M	T1V_M	-8.89518	1.5179	0.000525251	0.0487397	0	0	2.341	2.319

## Sheet: T1_Mi_C-UP
TRANSCRIPT_ID	sampleA	sampleB	logFC	logCPM	PValue	FDR	T1C_M1	T1C_M2	T1V_M1	T1V_M2
XM_062850944.1	T1C_M	T1V_M	11.1863	3.71201	5.36668e-10	1.44417e-06	5.005	4.206	0	0
XM_029867665.2	T1C_M	T1V_M	7.66271	4.43845	8.63136e-10	1.93558e-06	11.303	5.007	0.047	0.043
XM_062843386.1	T1C_M	T1V_M	11.5725	4.09505	1.55023e-09	2.97976e-06	2.566	9.369	0	0
XM_029862488.2	T1C_M	T1V_M	5.01323	7.0954	3.89384e-09	5.82129e-06	495.116	404.353	20.783	8.705
XM_062854053.1	T1C_M	T1V_M	10.9218	3.45045	5.93661e-09	7.9877e-06	1.209	1.869	0	0
XM_062844254.1	T1C_M	T1V_M	11.2942	3.81865	2.87676e-08	2.76477e-05	4.029	1.335	0	0
XM_062849299.1	T1C_M	T1V_M	10.7775	3.30783	3.27977e-08	2.84004e-05	8.419	6.677	0	0
XR_009996567.1	T1C_M	T1V_M	4.10036	5.9786	1.2482e-07	7.99742e-05	32.977	42.107	3.145	1.46
XM_062854620.1	T1C_M	T1V_M	10.6978	3.22948	1.60832e-07	9.83633e-05	6.913	17.159	0	0
XM_062843339.1	T1C_M	T1V_M	3.59656	9.7497	4.12211e-07	0.000213319	927.524	1871.57	99.238	142.961
XR_009995792.1	T1C_M	T1V_M	3.23773	11.7841	5.71643e-07	0.000280718	3079.68	4352.03	411.046	424.845
XM_062846378.1	T1C_M	T1V_M	10.4323	2.96801	5.84176e-07	0.000280718	1.697	3.182	0	0
XM_062843257.1	T1C_M	T1V_M	10.6324	3.16446	6.12294e-07	0.000284083	20.019	8.88	0	0
XM_062844724.1	T1C_M	T1V_M	10.3813	2.91757	7.05603e-07	0.000306255	8.864	7.767	0	0
XM_062858377.1	T1C_M	T1V_M	3.28764	6.00815	8.22762e-07	0.000345946	92.335	113.457	9.763	12.728
XM_029875436.2	T1C_M	T1V_M	10.3808	2.91754	1.38776e-06	0.000518677	3.202	7.455	0	0
XM_029876275.2	T1C_M	T1V_M	10.2633	2.80195	1.72263e-06	0.000609948	5.535	9.036	0	0
XM_029878268.2	T1C_M	T1V_M	4.20603	4.04909	3.87827e-06	0.00127274	45.171	45.757	2.396	2.878
XM_019675990.3	T1C_M	T1V_M	10.1092	2.6508	4.30929e-06	0.00137952	1.018	1.202	0	0
XR_009998975.1	T1C_M	T1V_M	5.28466	3.47863	4.40873e-06	0.00137952	5.047	4.273	0.156	0.086
XM_020077928.3	T1C_M	T1V_M	3.70987	7.83033	5.09767e-06	0.0015242	373.707	727.631	24.326	64.472
XR_009999384.1	T1C_M	T1V_M	3.26954	7.15097	5.45162e-06	0.0015946	119.543	260.674	23.623	17.21
XM_029870721.2	T1C_M	T1V_M	10.242	2.7814	5.99475e-06	0.00171616	1.612	4.718	0	0
XM_062860378.1	T1C_M	T1V_M	3.92766	6.97003	7.42009e-06	0.00207994	83.873	345.8	13.728	14.99
XM_019700611.3	T1C_M	T1V_M	2.95555	6.44173	9.33437e-06	0.00246263	80.395	94.317	9.568	14.661
XM_062852906.1	T1C_M	T1V_M	10.9506	3.47817	1.07224e-05	0.00272208	21.843	2.737	0	0
XR_009997988.1	T1C_M	T1V_M	3.23436	6.25912	1.35131e-05	0.00316742	207.127	220.86	14.953	34.205
XM_062843966.1	T1C_M	T1V_M	9.92337	2.46921	1.36537e-05	0.00316742	1.039	1.424	0	0
XM_019705979.3	T1C_M	T1V_M	9.92985	2.47527	1.42205e-05	0.003243	6.362	5.831	0	0
XM_019681976.4	T1C_M	T1V_M	3.21252	12.8812	1.64115e-05	0.00361399	18216.2	11367.8	2126.95	1351.66
XR_009995791.1	T1C_M	T1V_M	3.07597	12.8575	1.66531e-05	0.00361399	7141.09	6042.58	1081.11	609.341
XM_062856508.1	T1C_M	T1V_M	6.69779	3.07759	1.76184e-05	0.00367098	11.155	15.645	0.203	0
XM_029857111.2	T1C_M	T1V_M	3.73357	5.87321	1.81659e-05	0.00370337	302.197	128.212	12.518	23.681
XM_020077865.3	T1C_M	T1V_M	4.5194	9.22576	2.05761e-05	0.00413211	1752.24	362.469	42.26	63.112
XM_062856671.1	T1C_M	T1V_M	9.81595	2.36443	2.35712e-05	0.00454863	2.545	3.272	0	0
XM_062860159.1	T1C_M	T1V_M	10.7156	3.24598	2.36644e-05	0.00454863	1.612	0.223	0	0
XM_062848455.1	T1C_M	T1V_M	2.88164	8.37517	2.41106e-05	0.00456912	573.2	386.438	73.414	68.953
XM_029870425.2	T1C_M	T1V_M	9.79535	2.34421	2.63728e-05	0.00492842	1.06	1.135	0	0
XM_019676574.3	T1C_M	T1V_M	6.99964	3.12892	3.03262e-05	0.00554743	4.75	11.484	0	0.143
XM_062860175.1	T1C_M	T1V_M	9.73605	2.28628	4.00187e-05	0.00699287	0.763	0.623	0	0
XM_029870001.2	T1C_M	T1V_M	10.0534	2.59526	4.89695e-05	0.00834919	6.108	1.869	0	0
XR_009996425.1	T1C_M	T1V_M	6.32659	4.82059	4.96422e-05	0.00834919	3.287	2.671	0.078	0
XM_029871473.2	T1C_M	T1V_M	3.56283	5.26861	5.28794e-05	0.00872537	97.7	41.528	4.909	8.347
XM_029855102.2	T1C_M	T1V_M	9.64702	2.2001	5.31758e-05	0.00872537	2.036	2.604	0	0
XM_062859405.1	T1C_M	T1V_M	5.17374	3.62285	7.62131e-05	0.0120641	21.97	44.599	0.297	1.689
XM_029855412.2	T1C_M	T1V_M	2.70371	5.54002	0.000106507	0.0162846	59.888	49.673	10.45	7.717
XM_019698291.3	T1C_M	T1V_M	9.4765	2.03457	0.000117138	0.0177089	1.824	1.847	0	0
XM_019688536.3	T1C_M	T1V_M	2.36656	9.8516	0.000129211	0.0189559	1384.3	1785.35	315.851	337.422
XM_029876776.2	T1C_M	T1V_M	2.44294	12.1267	0.000153266	0.0219382	14356	20755.2	2723	4100.78
XM_062848982.1	T1C_M	T1V_M	9.50065	2.05889	0.000160024	0.0226644	2.184	5.319	0	0
XM_020077246.3	T1C_M	T1V_M	2.64269	7.95861	0.000163682	0.0227661	1855.62	1209.99	202.097	333.441
XM_019705167.3	T1C_M	T1V_M	2.58602	11.5307	0.000164126	0.0227661	8705.98	16054.5	1588.29	2735.01
XM_019694071.3	T1C_M	T1V_M	2.80458	6.65388	0.000166401	0.0228461	540.605	495.889	45.873	115.729
XM_019680287.3	T1C_M	T1V_M	4.032	4.34031	0.000193383	0.0255095	55.392	33.494	4.565	1.231
XM_062853859.1	T1C_M	T1V_M	9.37667	1.93772	0.000198373	0.0259137	0.763	0.556	0	0
XM_019703112.3	T1C_M	T1V_M	2.66298	8.71008	0.000222425	0.0282333	901.248	961.466	211.696	99.722
XM_062861346.1	T1C_M	T1V_M	6.43275	3.00222	0.000241583	0.0294581	2.354	6.298	0	0.115
XM_029863419.2	T1C_M	T1V_M	9.76603	2.3171	0.000242307	0.0294581	1.781	10.616	0	0
XM_029870116.2	T1C_M	T1V_M	9.21439	1.78177	0.000253384	0.0299059	2.736	2.715	0	0
XM_019682323.3	T1C_M	T1V_M	9.42398	1.98498	0.000259727	0.0301261	1.442	4.184	0	0
XM_029870690.2	T1C_M	T1V_M	2.72586	4.9828	0.000312888	0.0351732	49.348	41.283	5.549	9.392
XM_029877671.2	T1C_M	T1V_M	9.28885	1.85457	0.000313696	0.0351732	1.76	4.473	0	0
XM_019701550.3	T1C_M	T1V_M	9.42184	1.98075	0.00032331	0.0354245	12.448	5.252	0	0
XM_062851461.1	T1C_M	T1V_M	9.18686	1.75625	0.000323836	0.0354245	0.297	0.579	0	0
XM_029858466.2	T1C_M	T1V_M	3.44968	4.83516	0.000326765	0.0354566	65.826	86.684	11.378	2.992
XM_029859009.2	T1C_M	T1V_M	2.61206	5.90501	0.000343632	0.0369886	238.81	165.734	43.938	27.06
XM_062860538.1	T1C_M	T1V_M	9.08059	1.65392	0.000351087	0.0371959	1.06	1.447	0	0
XM_029873602.2	T1C_M	T1V_M	9.38616	1.94615	0.000401008	0.0408754	4.029	1.558	0	0
XM_062843338.1	T1C_M	T1V_M	2.74639	9.61418	0.000434472	0.0436256	627.383	1818.29	133.725	243.37
XM_029863425.2	T1C_M	T1V_M	8.97241	1.55037	0.000452063	0.0445832	4.029	4.763	0	0
XM_062853841.1	T1C_M	T1V_M	4.97805	3.52836	0.000457263	0.0445832	2.078	0.779	0.078	0.014
XM_062853509.1	T1C_M	T1V_M	9.04775	1.62316	0.000485424	0.0457484	2.63	5.653	0	0

## Sheet: T5_Ca_V-UP
TRANSCRIPT_ID	sampleA	sampleB	logFC	logCPM	PValue	FDR	T5C_C1	T5C_C2	T5C_C3	T5V_C2	T5V_C3
XM_029861030.2	T5C_C	T5V_C	-11.1923	2.81343	1.6392e-09	2.86631e-06	0	0	0	1.578	5.42
XM_029856405.2	T5C_C	T5V_C	-11.0576	2.68552	2.29665e-09	3.65084e-06	0	0	0	3.177	1.135
XM_062852830.1	T5C_C	T5V_C	-10.4285	2.06235	2.13819e-08	2.6706e-05	0	0	0	2.203	4.416
XM_062853144.1	T5C_C	T5V_C	-10.5795	2.20895	6.32184e-08	7.36958e-05	0	0	0	0.356	1.113
XM_062849186.1	T5C_C	T5V_C	-9.83567	1.49142	3.62504e-07	0.000333618	0	0	0	2.574	1.395
XM_029858667.2	T5C_C	T5V_C	-9.50969	1.17482	5.06797e-07	0.000402812	0	0	0	0.894	0.788
XM_029852159.2	T5C_C	T5V_C	-9.47285	1.13752	5.72019e-07	0.000416764	0	0	0	1.367	1.619
XM_029861595.2	T5C_C	T5V_C	-9.85106	1.49724	8.94629e-07	0.000579388	0	0	0	0.313	0.838
XM_029852156.2	T5C_C	T5V_C	-9.45591	1.11871	9.82772e-07	0.000596943	0	0	0	1.025	1.706
XM_062853817.1	T5C_C	T5V_C	-9.1319	0.811094	2.47466e-06	0.00131127	0	0	0	0.727	1.005
XM_062856348.1	T5C_C	T5V_C	-9.03119	0.721297	3.80901e-06	0.00195895	0	0	0	0.284	0.217
XM_062851922.1	T5C_C	T5V_C	-9.53857	1.19334	4.97832e-06	0.00241808	0	0	0	0.254	0.867
XR_009996037.1	T5C_C	T5V_C	-9.65946	1.32579	5.36771e-06	0.00253675	0	0	0	3.344	0.94
XM_062856024.1	T5C_C	T5V_C	-9.42857	1.08741	6.76743e-06	0.00294235	0	0	0	0.196	0.636
XM_062858931.1	T5C_C	T5V_C	-8.62509	0.340529	1.45946e-05	0.00472594	0	0	0	0.516	0.477
XM_020076259.3	T5C_C	T5V_C	-8.87902	0.566985	1.69824e-05	0.005262	0	0	0	0.531	1.229
XM_019678304.3	T5C_C	T5V_C	-8.67358	0.390126	1.89435e-05	0.00571113	0	0	0	2.814	1.669
XM_019695361.3	T5C_C	T5V_C	-9.45411	1.10925	2.08985e-05	0.00619375	0	0	0	0.814	3.982
XM_029879360.2	T5C_C	T5V_C	-10.3964	2.02478	2.3898e-05	0.00693522	0	0	0	0.371	4.878
XM_029851893.2	T5C_C	T5V_C	-3.19271	4.05002	2.45902e-05	0.00693522	1.201	2.365	1.281	20.858	7.769
XM_019683360.3	T5C_C	T5V_C	-2.86306	4.65492	2.64763e-05	0.0072834	3.098	4.588	8.379	23.323	51.954
XM_029875089.2	T5C_C	T5V_C	-3.87374	6.68678	2.69756e-05	0.0072834	8.299	43.979	15.515	472.349	147.733
XM_062851921.1	T5C_C	T5V_C	-7.40019	1.46729	3.40081e-05	0.00874508	0	0	0.011	0.254	1.106
XM_019706142.3	T5C_C	T5V_C	-2.25328	9.04167	3.66149e-05	0.00881094	125.884	174.727	136.911	944.175	392.87
XM_062859999.1	T5C_C	T5V_C	-8.86331	0.547847	4.85293e-05	0.0111656	0	0	0	0.174	0.629
XM_062844415.1	T5C_C	T5V_C	-8.28255	0.0319331	5.51275e-05	0.0122395	0	0	0	0.393	0.26
XM_062844275.1	T5C_C	T5V_C	-8.12709	-0.114548	6.30995e-05	0.0136217	0	0	0	0.16	0.173
XR_009996700.1	T5C_C	T5V_C	-8.61077	0.313143	6.50862e-05	0.0138792	0	0	0	0.036	0.116
XM_029852732.2	T5C_C	T5V_C	-8.07488	-0.159085	7.52248e-05	0.0154751	0	0	0	0.429	0.397
XM_062845187.1	T5C_C	T5V_C	-2.92563	3.41504	8.18676e-05	0.0160847	2.862	1.985	3.881	27.525	14.786
XM_062847708.1	T5C_C	T5V_C	-8.42622	0.168889	8.82956e-05	0.0169663	0	0	0	2.479	0.954
XM_019692317.3	T5C_C	T5V_C	-8.20693	-0.0314264	0.000104657	0.0189727	0	0	0	0.218	0.108
XM_019704929.3	T5C_C	T5V_C	-8.60324	0.303616	0.000105247	0.0189727	0	0	0	0.204	0.759
XM_029873524.2	T5C_C	T5V_C	-8.26732	-0.000967132	0.000119767	0.0205318	0	0	0	0.545	1.424
XM_062845730.1	T5C_C	T5V_C	-3.28872	3.51101	0.000122336	0.0207687	0.322	1.083	0.845	4.493	9.959
XM_062855625.1	T5C_C	T5V_C	-7.87477	-0.344183	0.000151149	0.0240272	0	0	0	0.211	0.347
XM_029857219.2	T5C_C	T5V_C	-8.17756	-0.0548497	0.000161866	0.0251283	0	0	0	1.934	0.773
XM_062851173.1	T5C_C	T5V_C	-7.75114	-0.453459	0.000227299	0.033373	0	0	0	0.044	0.072
XM_062860920.1	T5C_C	T5V_C	-7.70398	-0.476426	0.000237857	0.0340916	0	0	0	1.047	0.665
XM_029869798.2	T5C_C	T5V_C	-3.51164	3.64301	0.000270786	0.0373945	0.64	1.292	2.072	5.409	24.427
XM_019688560.3	T5C_C	T5V_C	-3.13149	3.16076	0.000337196	0.0450093	0.589	2.09	2.148	12.061	15.112

## Sheet: T5_Ca_C-UP
TRANSCRIPT_ID	sampleA	sampleB	logFC	logCPM	PValue	FDR	T5C_C1	T5C_C2	T5C_C3	T5V_C2	T5V_C3
XM_019678576.3	T5C_C	T5V_C	9.57723	5.22399	2.14325e-21	3.74769e-17	10.773	17.401	9.18	0.015	0
XM_062853441.1	T5C_C	T5V_C	12.1073	4.3077	5.78894e-16	5.06127e-12	6.501	5.728	3.14	0	0
XM_029874286.2	T5C_C	T5V_C	7.91865	4.22135	1.3183e-14	7.68392e-11	3.164	4.778	2.693	0.007	0.022
XM_029878112.2	T5C_C	T5V_C	12.1344	4.33454	7.06933e-13	3.09036e-09	3.569	1.339	1.456	0	0
XM_019675905.4	T5C_C	T5V_C	11.2679	3.47583	1.03097e-12	3.37387e-09	3.007	2.508	2.382	0	0
XM_062850685.1	T5C_C	T5V_C	11.3979	3.60435	1.15768e-12	3.37387e-09	1.7	2.897	1.984	0	0
XM_062851143.1	T5C_C	T5V_C	11.3927	3.59908	1.87197e-12	4.67619e-09	1.068	0.969	1.734	0	0
XM_019678219.3	T5C_C	T5V_C	11.0664	3.27688	1.86244e-10	4.07083e-07	2.964	1.311	2.486	0	0
XM_062842582.1	T5C_C	T5V_C	10.747	2.96236	1.25058e-09	2.42973e-06	2.171	1.159	1.608	0	0
XM_062856692.1	T5C_C	T5V_C	11.1632	3.37242	3.28396e-09	4.78527e-06	3.054	0.883	1.706	0	0
XM_062850859.1	T5C_C	T5V_C	10.2983	2.52263	1.3555e-08	1.82326e-05	2.45	2.859	3.102	0	0
XM_062851414.1	T5C_C	T5V_C	10.0291	2.26015	9.34335e-08	0.000102111	0.911	0.997	0.823	0	0
XM_029864877.2	T5C_C	T5V_C	10.4778	2.69836	1.11433e-07	0.000114619	1.594	0.665	1.804	0	0
XM_062842242.1	T5C_C	T5V_C	8.03029	2.81287	2.33362e-07	0.000226698	1.661	0.703	1.973	0.007	0
XM_029853335.2	T5C_C	T5V_C	10.4626	2.68352	4.43456e-07	0.000387714	0.565	1.206	2.121	0	0
XM_062842857.1	T5C_C	T5V_C	10.0682	2.29805	4.91754e-07	0.000402812	0.518	0.323	0.24	0	0
XM_062842770.1	T5C_C	T5V_C	11.3212	3.52884	5.40634e-07	0.000411023	0.919	2.118	7.13	0	0
XM_029859167.2	T5C_C	T5V_C	10.8403	3.05466	6.98225e-07	0.000488367	2.63	2.964	11.541	0	0
XM_019697888.3	T5C_C	T5V_C	9.61596	1.86011	7.48089e-07	0.000503118	2.265	2.052	2.268	0	0
XM_062849128.1	T5C_C	T5V_C	10.4647	2.68493	9.90012e-07	0.000596943	1.449	1.814	0.458	0	0
XM_062850624.1	T5C_C	T5V_C	10.2038	2.43009	1.08626e-06	0.000633147	1.873	1.244	0.605	0	0
XM_062846353.1	T5C_C	T5V_C	10.3235	2.54726	1.43851e-06	0.000811413	3.062	0.807	1.63	0	0
XM_062850203.1	T5C_C	T5V_C	10.0931	2.32249	2.30966e-06	0.00126209	4.456	1.396	2.246	0	0
XM_062850467.1	T5C_C	T5V_C	9.43402	1.68504	4.83277e-06	0.00241445	1.669	0.95	0.932	0	0
XM_062851197.1	T5C_C	T5V_C	9.41378	1.66541	5.90406e-06	0.0027168	0.326	0.684	0.414	0	0
XM_029873639.2	T5C_C	T5V_C	9.39363	1.64601	6.82595e-06	0.00294235	0.671	1.339	0.72	0	0
XM_062858455.1	T5C_C	T5V_C	10.1306	2.35851	6.89902e-06	0.00294235	2.108	1.463	0.474	0	0
XM_029877696.2	T5C_C	T5V_C	9.2446	1.50371	7.16306e-06	0.00298222	0.467	0.874	0.643	0	0
XM_029879362.2	T5C_C	T5V_C	9.34206	1.59725	8.17587e-06	0.00330716	1.61	0.75	1.308	0	0
XM_062856997.1	T5C_C	T5V_C	9.27376	1.53217	8.3218e-06	0.00330716	1.111	0.731	1.543	0	0
XM_062843809.1	T5C_C	T5V_C	9.36161	1.61528	9.01312e-06	0.0035023	1.449	2.973	1.505	0	0
XM_019680945.3	T5C_C	T5V_C	9.24729	1.506	1.05403e-05	0.00388804	0.451	0.788	0.392	0	0
XM_062852249.1	T5C_C	T5V_C	10.0078	2.23873	1.05545e-05	0.00388804	0.349	0.617	0.136	0	0
XM_062858100.1	T5C_C	T5V_C	9.32372	1.57911	1.08718e-05	0.00388804	1.358	1.016	0.594	0	0
XM_062853143.1	T5C_C	T5V_C	9.29281	1.54954	1.08952e-05	0.00388804	0.393	0.313	0.18	0	0
XM_062842934.1	T5C_C	T5V_C	10.6716	2.88915	1.17131e-05	0.00409629	1.727	0.855	6.64	0	0
XM_062853618.1	T5C_C	T5V_C	9.37161	1.62599	1.24744e-05	0.004277	0.923	0.703	1.81	0	0
XM_062850839.1	T5C_C	T5V_C	8.83555	1.11623	1.27474e-05	0.00428655	0.361	0.361	0.311	0	0
XR_009999059.1	T5C_C	T5V_C	2.76131	4.55528	1.45837e-05	0.00472594	3.816	5.927	3.478	0.771	0.499
XM_062855964.1	T5C_C	T5V_C	8.86033	1.13934	1.6913e-05	0.005262	0.122	0.171	0.109	0	0
XM_029868040.2	T5C_C	T5V_C	8.91606	1.1919	1.71528e-05	0.005262	1.484	1.263	0.894	0	0
XM_029856482.2	T5C_C	T5V_C	8.67496	0.965995	2.45678e-05	0.00693522	0.569	0.76	0.867	0	0
XM_062851986.1	T5C_C	T5V_C	9.3039	1.56016	2.70743e-05	0.0072834	1.7	0.883	0.589	0	0
XM_062842249.1	T5C_C	T5V_C	9.81193	2.04982	3.1435e-05	0.00832838	1.547	0.285	1.036	0	0
XR_009996692.1	T5C_C	T5V_C	8.63502	0.928266	3.20057e-05	0.008353	0.086	0.085	0.06	0	0
XM_029872717.2	T5C_C	T5V_C	10.2684	2.49384	3.47423e-05	0.00880439	5.488	0.674	3.974	0	0
XM_062853462.1	T5C_C	T5V_C	8.62988	0.92368	3.577e-05	0.00881094	0.416	0.722	0.611	0	0
XM_062858566.1	T5C_C	T5V_C	9.66237	1.90571	3.60421e-05	0.00881094	0.389	0.104	0.523	0	0
XM_029852612.2	T5C_C	T5V_C	8.85503	1.13398	3.68932e-05	0.00881094	0.546	0.836	0.382	0	0
XM_062859863.1	T5C_C	T5V_C	8.83965	1.11994	3.72875e-05	0.00881094	0.656	0.399	0.316	0	0
XM_062859716.1	T5C_C	T5V_C	8.80282	1.08499	4.04142e-05	0.00942243	0.459	0.446	0.229	0	0
XM_062857334.1	T5C_C	T5V_C	9.42185	1.67255	5.19885e-05	0.0118061	0.287	1.102	0.409	0	0
XM_062852497.1	T5C_C	T5V_C	8.6001	0.896332	5.52971e-05	0.0122395	0.44	0.779	0.91	0	0
XM_062852831.1	T5C_C	T5V_C	9.31777	1.57436	6.03852e-05	0.0131987	0.565	1.7	2.48	0	0
XM_062846378.1	T5C_C	T5V_C	6.72143	3.99434	7.00175e-05	0.0147509	1.158	4.398	1.684	0	0.051
XM_062843350.1	T5C_C	T5V_C	8.86783	1.14625	7.13747e-05	0.0148578	0.459	0.256	0.169	0	0
XM_062847405.1	T5C_C	T5V_C	8.45944	0.766123	7.75566e-05	0.015732	0.13	0.171	0.256	0	0
XM_062852815.1	T5C_C	T5V_C	8.5109	0.812484	7.8867e-05	0.015732	0.612	0.722	0.354	0	0
XM_029880110.2	T5C_C	T5V_C	8.24426	0.567662	7.91731e-05	0.015732	0.114	0.114	0.104	0	0
XM_029879064.2	T5C_C	T5V_C	2.89004	6.31643	8.67978e-05	0.0168638	4.04	7.865	14.964	1.04	1.337
XM_062851176.1	T5C_C	T5V_C	8.889	1.16797	9.18416e-05	0.0174559	0.102	0.066	0.218	0	0
XM_062856653.1	T5C_C	T5V_C	10.3066	2.52982	9.47509e-05	0.0176257	2.136	2.223	0.207	0	0
XM_062853601.1	T5C_C	T5V_C	10.0465	2.27594	0.000104793	0.0189727	0.73	5.167	1.118	0	0
XM_019685277.3	T5C_C	T5V_C	9.8919	2.12626	0.000110462	0.0197096	20.587	8.948	2.486	0	0
XM_029863220.2	T5C_C	T5V_C	8.8964	1.1746	0.000111987	0.0197798	0.228	0.484	0.861	0	0
XM_062858643.1	T5C_C	T5V_C	8.19711	0.525032	0.000116688	0.0202388	0.451	0.304	0.414	0	0
XM_029876693.2	T5C_C	T5V_C	6.22148	3.99949	0.0001169	0.0202388	1.237	0.475	1.003	0	0.029
XR_009995787.1	T5C_C	T5V_C	8.84858	1.12831	0.000126359	0.0212453	0.188	0.684	0.507	0	0
XM_062845286.1	T5C_C	T5V_C	8.91818	1.19515	0.000133789	0.0222803	0.699	0.199	0.709	0	0
XM_029858981.2	T5C_C	T5V_C	11.2137	3.42233	0.000140638	0.0231136	0.118	3.989	4.154	0	0
XM_062843352.1	T5C_C	T5V_C	9.30588	1.56311	0.000141436	0.0231136	0.663	0.123	0.48	0	0
XM_062851665.1	T5C_C	T5V_C	6.21912	1.23258	0.000142796	0.0231197	0.632	0.608	0.594	0	0.014
XR_009997663.1	T5C_C	T5V_C	8.60588	0.902497	0.000147531	0.0236672	0.499	0.19	0.594	0	0
XM_062856480.1	T5C_C	T5V_C	9.08424	1.35102	0.000153237	0.0241396	0.11	0.551	0.403	0	0
XM_019675903.4	T5C_C	T5V_C	9.25609	1.51432	0.000162387	0.0251283	1.229	0.418	0.256	0	0
XM_029874707.2	T5C_C	T5V_C	9.82747	2.06405	0.000188812	0.0287093	0.2	2.156	1.336	0	0
XM_062853815.1	T5C_C	T5V_C	9.28185	1.53886	0.000210042	0.0316621	1.877	0.617	0.343	0	0
XM_062853337.1	T5C_C	T5V_C	7.96157	0.312225	0.000218877	0.0326582	0.31	0.313	0.458	0	0
XM_062851341.1	T5C_C	T5V_C	8.59181	0.888821	0.000229475	0.033373	0.11	0.342	0.398	0	0
XM_062851689.1	T5C_C	T5V_C	11.0638	3.2755	0.000230935	0.033373	4.036	1.159	31.28	0	0
XM_029859193.2	T5C_C	T5V_C	8.25763	0.580884	0.000240009	0.0341204	0.573	0.247	0.572	0	0
XM_062853868.1	T5C_C	T5V_C	10.0706	2.30012	0.000245915	0.034678	1.252	0.237	0.131	0	0
XM_062856564.1	T5C_C	T5V_C	8.28858	0.609328	0.000266119	0.0372268	0.322	0.57	0.932	0	0
XM_062853579.1	T5C_C	T5V_C	8.27179	0.591826	0.000271594	0.0373945	1.095	1.083	0.442	0	0
XM_019704931.3	T5C_C	T5V_C	8.76114	1.04491	0.000332615	0.0447393	0.793	0.817	0.185	0	0

## Sheet: T5_Mi_V-UP
TRANSCRIPT_ID	sampleA	sampleB	logFC	logCPM	PValue	FDR	T5C_M1	T5C_M3	T5C_M4	T5V_M1	T5V_M2	T5V_M4
XM_019685298.3	T5C_M	T5V_M	-10.2968	2.47646	1.75561e-13	5.48521e-10	0	0	0	6.193	5.417	5.092
XM_062860164.1	T5C_M	T5V_M	-10.1777	2.36092	1.89307e-12	4.92894e-09	0	0	0	0.961	0.754	0.691
XM_029865241.2	T5C_M	T5V_M	-10.3488	2.52696	2.24132e-12	5.00198e-09	0	0	0	4.758	3.177	2.37
XM_062851134.1	T5C_M	T5V_M	-10.2836	2.46375	1.45177e-11	2.51995e-08	0	0	0	2.095	3.705	3.995
XM_029859167.2	T5C_M	T5V_M	-9.93636	2.12782	3.00499e-11	4.6944e-08	0	0	0	6.957	6.572	6.568
XM_062852120.1	T5C_M	T5V_M	-10.5569	2.73062	4.24601e-11	6.0301e-08	0	0	0	2.419	5.825	1.734
XM_029871082.2	T5C_M	T5V_M	-10.2292	2.41083	9.22265e-11	1.20063e-07	0	0	0	1.296	2.332	3.711
XM_029871224.2	T5C_M	T5V_M	-9.83985	2.03513	2.59507e-10	3.11848e-07	0	0	0	1.389	1.345	0.948
XM_019701045.3	T5C_M	T5V_M	-3.08956	4.02859	3.1315e-10	3.49431e-07	2.595	1.888	1.719	18.37	26.055	15.534
XM_062856236.1	T5C_M	T5V_M	-10.2872	2.46858	8.47244e-10	8.82377e-07	0	0	0	2.28	5.156	1.354
XM_029878900.2	T5C_M	T5V_M	-9.35096	1.56784	1.19055e-08	9.06101e-06	0	0	0	2.026	1.782	3.426
XM_062853635.1	T5C_M	T5V_M	-9.50105	1.71072	1.35832e-08	9.6453e-06	0	0	0	1.1	0.62	0.406
XM_062843413.1	T5C_M	T5V_M	-9.16659	1.39569	1.76682e-08	1.20006e-05	0	0	0	2.442	3.79	2.614
XM_019687173.3	T5C_M	T5V_M	-2.08377	5.41891	2.49673e-08	1.62516e-05	4.325	3.776	4.875	19.783	26.323	15.155
XM_062854116.1	T5C_M	T5V_M	-9.21076	1.43741	2.65093e-08	1.65651e-05	0	0	0	3.716	4.741	2.343
XM_062853631.1	T5C_M	T5V_M	-9.04338	1.27826	3.73096e-08	2.16447e-05	0	0	0	0.625	0.352	0.515
XM_062849858.1	T5C_M	T5V_M	-8.95238	1.19382	3.87948e-08	2.16447e-05	0	0	0	1.482	0.965	1.056
XM_062855630.1	T5C_M	T5V_M	-9.55675	1.76627	5.1826e-08	2.7053e-05	0	0	0	0.498	1.613	0.84
XM_019708121.3	T5C_M	T5V_M	-9.96195	2.15346	5.19516e-08	2.7053e-05	0	0	0	1.678	7.734	7.99
XM_029859595.2	T5C_M	T5V_M	-9.6288	1.83137	6.81057e-08	3.32484e-05	0	0	0	2.385	0.726	0.745
XM_062846736.1	T5C_M	T5V_M	-10.3593	2.54033	1.39595e-07	6.41398e-05	0	0	0	0.509	2.627	0.433
XM_019670181.3	T5C_M	T5V_M	-9.41673	1.63039	3.42003e-07	0.000140599	0	0	0	1.91	3.952	7.828
XM_062860250.1	T5C_M	T5V_M	-8.81146	1.0631	3.7477e-07	0.000150119	0	0	0	1.227	0.718	0.501
XM_029858201.2	T5C_M	T5V_M	-6.77949	1.29678	4.68478e-07	0.000178501	0	0	0	2.385	2.085	2.722
XM_029870768.2	T5C_M	T5V_M	-9.28478	1.50757	7.17282e-07	0.000266795	0	0	0	2.385	2.254	0.555
XM_019682800.3	T5C_M	T5V_M	-8.28997	0.587855	7.59298e-07	0.000275855	0	0	0	3.172	2.867	3.223
XM_062851515.1	T5C_M	T5V_M	-9.19432	1.42286	8.40415e-07	0.000298385	0	0	0	3.241	3.606	0.894
XM_062849130.1	T5C_M	T5V_M	-8.99019	1.22792	1.15476e-06	0.00040088	0	0	0	0.579	0.676	1.747
XM_029855479.2	T5C_M	T5V_M	-9.32412	1.5398	1.43084e-06	0.000485925	0	0	0	1.736	0.416	2.343
XM_062856512.1	T5C_M	T5V_M	-8.81159	1.06603	1.75241e-06	0.000572636	0	0	0	0.857	0.965	0.284
XM_062856480.1	T5C_M	T5V_M	-8.25331	0.555595	1.75948e-06	0.000572636	0	0	0	0.579	0.451	0.311
XM_019683112.3	T5C_M	T5V_M	-8.54401	0.815102	1.81173e-06	0.000577609	0	0	0	1.331	0.528	1.178
XM_019684705.3	T5C_M	T5V_M	-8.19204	0.50004	2.30163e-06	0.000678417	0	0	0	0.324	0.352	0.528
XM_029853056.2	T5C_M	T5V_M	-8.96271	1.20743	2.51057e-06	0.000726298	0	0	0	1.459	2.191	0.488
XM_062846225.1	T5C_M	T5V_M	-8.44057	0.720889	3.2041e-06	0.00089383	0	0	0	3.345	1.183	2.262
XM_029870425.2	T5C_M	T5V_M	-8.96202	1.20035	3.44166e-06	0.000936906	0	0	0	1.088	0.268	0.325
XM_062855365.1	T5C_M	T5V_M	-8.97436	1.21834	3.47846e-06	0.000936906	0	0	0	1.47	2.113	0.433
XM_029851696.2	T5C_M	T5V_M	-7.95143	0.287658	3.60093e-06	0.000937563	0	0	0	1.111	0.88	0.934
XM_062851523.1	T5C_M	T5V_M	-8.95166	1.19493	4.55665e-06	0.00114785	0	0	0	1.841	1.423	0.352
XM_062859701.1	T5C_M	T5V_M	-8.66618	0.934132	4.62901e-06	0.00114785	0	0	0	0.486	1.747	0.907
XM_029858189.2	T5C_M	T5V_M	-8.08638	0.40551	4.73509e-06	0.0011558	0	0	0	2.338	1.261	1.287
XM_062852624.1	T5C_M	T5V_M	-8.05476	0.376323	6.2277e-06	0.00147408	0	0	0	1.586	0.817	1.544
XM_029880109.2	T5C_M	T5V_M	-8.57178	0.844932	7.59213e-06	0.00174418	0	0	0	0.116	0.366	0.42
XM_062842355.1	T5C_M	T5V_M	-7.73866	0.103523	8.37142e-06	0.00185733	0	0	0	0.903	0.74	0.704
XM_062842746.1	T5C_M	T5V_M	-3.12134	3.80734	8.44134e-06	0.00185733	1.614	0.515	1.625	9.851	19.272	6.623
XM_062842237.1	T5C_M	T5V_M	-7.87768	0.222945	9.52463e-06	0.00203534	0	0	0	1.123	0.697	0.609
XM_062855203.1	T5C_M	T5V_M	-8.3018	0.602119	9.9111e-06	0.00206442	0	0	0	1.065	3.318	2.573
XR_009995790.1	T5C_M	T5V_M	-8.38169	0.674823	1.07296e-05	0.00214826	0	0	0	0.324	1.12	0.758
XM_062853498.1	T5C_M	T5V_M	-8.13298	0.444417	1.08323e-05	0.00214826	0	0	0	4.213	1.437	2.763
XM_029859378.2	T5C_M	T5V_M	-8.54188	0.814772	1.08637e-05	0.00214826	0	0	0	0.567	1.057	2.221
XM_062842721.1	T5C_M	T5V_M	-8.35277	0.644799	1.11832e-05	0.00218381	0	0	0	1.331	0.838	0.352
XM_062856934.1	T5C_M	T5V_M	-2.18993	6.0466	1.2053e-05	0.00232458	7.602	3.719	8.144	24.262	49.589	23.308
XM_029852909.2	T5C_M	T5V_M	-8.30685	0.605827	1.45711e-05	0.00264685	0	0	0	1.158	1.12	0.339
XM_019681255.3	T5C_M	T5V_M	-8.10411	0.427831	1.5267e-05	0.00274139	0	0	0	0.822	1.846	0.731
XM_019676026.3	T5C_M	T5V_M	-8.83002	1.07681	1.65682e-05	0.00292305	0	0	0	4.792	0.951	1.083
XM_062859643.1	T5C_M	T5V_M	-7.79899	0.154044	1.66529e-05	0.00292305	0	0	0	0.59	0.592	1.083
XM_029862281.2	T5C_M	T5V_M	-7.77597	0.135986	1.86653e-05	0.00320428	0	0	0	0.926	0.662	0.42
XM_019689532.3	T5C_M	T5V_M	-2.35498	4.89488	1.96895e-05	0.00330741	1.846	5.035	3.138	15.592	24.928	18.161
XM_062843363.1	T5C_M	T5V_M	-7.58911	-0.0214535	2.05993e-05	0.00341027	0	0	0	0.463	0.655	0.433
XM_062856995.1	T5C_M	T5V_M	-7.86291	0.211296	2.07384e-05	0.00341027	0	0	0	0.521	0.873	1.219
XR_003895655.2	T5C_M	T5V_M	-7.70565	0.0774185	2.51769e-05	0.00405478	0	0	0	2.905	2.881	1.368
XM_029852525.2	T5C_M	T5V_M	-7.75384	0.114666	3.14252e-05	0.00481393	0	0	0	0.741	0.817	1.652
XM_062847411.1	T5C_M	T5V_M	-7.37297	-0.205342	3.14313e-05	0.00481393	0	0	0	0.59	0.556	0.704
XM_062843846.1	T5C_M	T5V_M	-7.81353	0.164311	3.17988e-05	0.00482293	0	0	0	0.417	0.247	0.65
XM_029871573.2	T5C_M	T5V_M	-2.14291	4.51547	4.42764e-05	0.00632136	3.393	2.517	3.176	9.457	23.935	11.038
XM_062852916.1	T5C_M	T5V_M	-8.11028	0.433802	4.74494e-05	0.00654096	0	0	0	0.428	0.641	0.149
XM_062846049.1	T5C_M	T5V_M	-7.53757	-0.0701306	5.67279e-05	0.0075102	0	0	0	0.232	0.106	0.108
XM_062849375.1	T5C_M	T5V_M	-7.21309	-0.335281	7.56496e-05	0.00937935	0	0	0	0.463	0.387	0.271
XM_029870786.2	T5C_M	T5V_M	-7.24428	-0.313492	7.87254e-05	0.00941486	0	0	0	0.139	0.077	0.135
XM_019705296.3	T5C_M	T5V_M	-6.27492	1.62076	7.87816e-05	0.00941486	0	0.229	0	8.091	2.346	11.891
XM_029869750.2	T5C_M	T5V_M	-7.89649	0.233132	9.70804e-05	0.0114029	0	0	0	0.498	0.106	0.406
XM_029859414.2	T5C_M	T5V_M	-7.02919	-0.483141	9.87978e-05	0.0114327	0	0	0	0.093	0.099	0.081
XR_009995728.1	T5C_M	T5V_M	-4.16552	1.61603	0.000111202	0.0127735	0.017	0.114	0.093	2.651	1.106	0.962
XM_029857108.2	T5C_M	T5V_M	-7.62946	0.0146277	0.000124402	0.0136902	0	0	0	0.347	1.176	1.043
XM_062844832.1	T5C_M	T5V_M	-7.76834	0.138549	0.000124936	0.0136902	0	0	0	0.336	0.944	0.257
XM_062859894.1	T5C_M	T5V_M	-7.50224	-0.102846	0.000126575	0.0136902	0	0	0	0.752	0.211	0.433
XM_019682911.3	T5C_M	T5V_M	-8.01011	0.35002	0.000127069	0.0136902	0	0	0.019	1.389	4.832	1.097
XM_019706142.3	T5C_M	T5V_M	-2.16899	5.24106	0.00016115	0.0161806	7.851	16.648	24.227	128.94	62.613	55.676
XM_062850417.1	T5C_M	T5V_M	-7.65537	0.042048	0.00016192	0.0161806	0	0	0	0.197	0.718	0.257
XM_029866932.2	T5C_M	T5V_M	-3.0674	5.56945	0.000164483	0.0161806	2.761	2.231	7.378	21.646	74.961	15.046
XM_062854045.1	T5C_M	T5V_M	-6.16409	1.53935	0.000200654	0.0187702	0	0	0.224	2.153	2.937	10.103
XM_062854259.1	T5C_M	T5V_M	-6.89228	-0.588719	0.000205322	0.0189795	0	0	0	0.208	0.247	0.163
XM_062853550.1	T5C_M	T5V_M	-10.9669	3.13165	0.000222807	0.020355	0	0	0	3.982	3.001	0.014
XM_029863150.2	T5C_M	T5V_M	-7.91383	0.247549	0.000232462	0.0206235	0	0	0	1.922	0.303	0.623
XM_029867625.2	T5C_M	T5V_M	-2.23922	3.94605	0.000254289	0.0219218	1.846	4.234	7.565	23.626	27.253	20.572
XM_062847404.1	T5C_M	T5V_M	-6.97595	-0.520978	0.000265393	0.0225325	0	0	0	0.15	0.197	0.081
XM_029880327.2	T5C_M	T5V_M	-7.38644	-0.184297	0.000278153	0.0231134	0	0	0	0.463	0.972	0.23
XM_062852884.1	T5C_M	T5V_M	-7.04686	-0.46725	0.000281045	0.0232301	0	0	0	0.185	0.409	0.447
XM_020075954.3	T5C_M	T5V_M	-5.69696	2.47172	0.000286078	0.0232652	0.083	0.057	0.037	4.538	5.853	0.122
XM_029862577.2	T5C_M	T5V_M	-6.89516	-0.584623	0.000311671	0.0245989	0	0	0	0.44	0.62	0.271
XM_020076837.3	T5C_M	T5V_M	-2.08328	3.03007	0.000362642	0.028185	2.296	3.089	2.129	14.608	13.538	8.681
XM_062845109.1	T5C_M	T5V_M	-2.73797	4.88179	0.000378994	0.0286022	7.785	5.893	5.679	40.144	92.768	12.229
XM_062850538.1	T5C_M	T5V_M	-2.12652	4.92165	0.000385033	0.0289182	10.812	9.84	7.584	34.657	81.85	22.793
XM_029864145.2	T5C_M	T5V_M	-2.21357	3.30778	0.000389586	0.0289815	0.915	0.744	0.542	3.079	5.825	2.668
XM_062860235.1	T5C_M	T5V_M	-7.8576	0.220449	0.000405416	0.0294577	0	0	0	0.116	0.556	0.095
XM_062859075.1	T5C_M	T5V_M	-8.8961	3.30195	0.000443674	0.0309475	0.017	0	0	0.012	3.726	3.481
XM_019696354.3	T5C_M	T5V_M	-6.68358	-0.754136	0.000572615	0.0380655	0	0	0	0.278	0.261	0.515
XM_029874908.2	T5C_M	T5V_M	-5.38073	1.25231	0.000588717	0.0384809	0.2	0	0	4.295	3.677	1.138
XM_019670740.3	T5C_M	T5V_M	-6.88945	-0.590911	0.000623188	0.039575	0	0	0	0.185	0.5	0.569
XM_029865455.2	T5C_M	T5V_M	-4.29537	3.08058	0.000644458	0.0407262	0.266	0.114	0	4.769	1.768	2.424
XM_029854926.2	T5C_M	T5V_M	-2.91504	1.9441	0.000655012	0.0410237	0.632	0.629	0.822	10.395	3.606	3.751
XM_062853172.1	T5C_M	T5V_M	-8.22634	0.521121	0.000691579	0.0425348	0	0	0	2.234	0.282	4.808
XM_062852417.1	T5C_M	T5V_M	-2.12922	2.83554	0.000699937	0.0428801	1.381	2.174	3.157	14.145	10.15	8.532
XM_062853844.1	T5C_M	T5V_M	-7.12622	-0.397004	0.000826394	0.0466062	0	0	0	0.451	0.641	0.108
XM_062856618.1	T5C_M	T5V_M	-2.54447	5.29636	0.000880633	0.0481023	4.658	6.064	7.472	35.803	73.665	9.263
XM_062850770.1	T5C_M	T5V_M	-7.51551	-0.0931291	0.000968738	0.049946	0	0	0	1.296	0.275	0.163

## Sheet: T5_Mi_C-UP
TRANSCRIPT_ID	sampleA	sampleB	logFC	logCPM	PValue	FDR	T5C_M1	T5C_M3	T5C_M4	T5V_M1	T5V_M2	T5V_M4
XM_019680025.3	T5C_M	T5V_M	11.1722	3.32382	4.87135e-19	7.61003e-15	4.275	7.437	5.753	0	0	0
XM_019684731.3	T5C_M	T5V_M	11.336	3.48597	3.78263e-17	2.95461e-13	6.754	2.06	4.576	0	0	0
XM_029853339.2	T5C_M	T5V_M	10.5698	2.7291	6.66535e-15	3.47087e-11	2.429	3.375	2.372	0	0	0
XM_062853328.1	T5C_M	T5V_M	10.3876	2.54991	5.06542e-14	1.9783e-10	2.828	3.661	5.006	0	0	0
XM_019698291.3	T5C_M	T5V_M	10.5697	2.72916	9.11267e-12	1.77948e-08	5.04	1.316	3.082	0	0	0
XM_062855193.1	T5C_M	T5V_M	9.88503	2.05813	9.58751e-10	8.87358e-07	1.031	1.43	0.654	0	0	0
XM_029854249.2	T5C_M	T5V_M	9.59004	1.77147	9.65631e-10	8.87358e-07	1.863	1.43	1.158	0	0	0
XM_062858017.1	T5C_M	T5V_M	9.56565	1.7478	1.16969e-09	1.01516e-06	6.121	6.007	4.184	0	0	0
XM_062848982.1	T5C_M	T5V_M	7.68692	2.32877	1.87304e-09	1.54003e-06	6.604	3.547	3.4	0.081	0	0
XM_029862285.2	T5C_M	T5V_M	9.08569	1.28567	1.21803e-08	9.06101e-06	1.564	1.316	1.55	0	0	0
XM_062857103.1	T5C_M	T5V_M	11.2292	3.38076	3.83569e-08	2.16447e-05	10.679	0.858	1.943	0	0	0
XM_029863166.2	T5C_M	T5V_M	11.5913	3.73955	5.68926e-08	2.86702e-05	13.291	5.664	0.56	0	0	0
XM_029869748.2	T5C_M	T5V_M	9.56098	1.74345	7.95477e-08	3.76574e-05	1.015	1.316	0.411	0	0	0
XM_029870782.2	T5C_M	T5V_M	8.92083	1.12891	2.51992e-07	0.000112475	0.749	0.286	0.486	0	0	0
XM_029872945.2	T5C_M	T5V_M	8.64667	0.869306	2.84817e-07	0.000123595	1.597	0.858	1.438	0	0	0
XM_062846627.1	T5C_M	T5V_M	2.03199	4.99086	3.37063e-07	0.000140599	79.595	46.512	54.544	18.266	12.573	18.622
XM_019705029.3	T5C_M	T5V_M	2.45507	6.91715	3.97777e-07	0.000155352	121.363	172.776	242.141	36.058	22.308	50.719
XM_062844222.1	T5C_M	T5V_M	2.45211	5.31843	1.86097e-06	0.000581441	15.486	21.854	48.286	5.892	6.692	4.564
XM_062860450.1	T5C_M	T5V_M	8.90743	1.11477	3.03606e-06	0.00086235	1.081	3.948	4.408	0	0	0
XM_062852625.1	T5C_M	T5V_M	8.68588	0.907412	5.63466e-06	0.00135423	3.343	1.03	1.046	0	0	0
XM_062856481.1	T5C_M	T5V_M	7.84793	0.133567	1.22907e-05	0.00234153	0.349	0.172	0.392	0	0	0
XM_019706623.3	T5C_M	T5V_M	2.00677	4.41849	1.27134e-05	0.00239288	11.195	9.497	13.206	2.385	2.367	4.645
XM_062859105.1	T5C_M	T5V_M	2.51436	4.27844	2.58953e-05	0.00412792	8.317	5.778	15.579	1.134	1.578	2.925
XM_019703257.3	T5C_M	T5V_M	2.06286	5.64148	2.82595e-05	0.00441469	55.508	100.004	139.311	32.527	17.025	29.646
XM_029852290.2	T5C_M	T5V_M	2.14611	4.19017	3.45802e-05	0.00519435	10.846	23.285	13.001	4.063	4.276	3.914
XM_062844283.1	T5C_M	T5V_M	7.62953	-0.0599587	4.2639e-05	0.00622529	1.364	0.515	1.046	0	0	0
XM_062852104.1	T5C_M	T5V_M	7.66182	-0.0333909	4.41487e-05	0.00632136	0.283	0.286	0.691	0	0	0
XM_062850988.1	T5C_M	T5V_M	2.03369	5.61089	4.45109e-05	0.00632136	18.697	21.912	17.185	8.959	3.254	4.036
XM_062851459.1	T5C_M	T5V_M	2.01949	3.96844	7.24234e-05	0.00905119	2.379	0.915	1.831	0.382	0.5	0.501
XM_062859507.1	T5C_M	T5V_M	2.47662	5.01813	0.000122856	0.0136902	8.949	10.012	3.755	2.199	0.74	1.815
XM_062855977.1	T5C_M	T5V_M	2.37837	2.86821	0.000126721	0.0136902	2.795	4.748	4.651	0.787	0.74	1.124
XM_029864232.2	T5C_M	T5V_M	2.11374	5.89267	0.000164208	0.0161806	71.827	88.962	64.612	26.057	7.805	25.759
XM_062859214.1	T5C_M	T5V_M	2.10357	7.5321	0.000177536	0.0170151	171.798	99.489	64.276	43.987	17.814	27.384
XM_019688351.3	T5C_M	T5V_M	5.8155	2.54789	0.000196104	0.0185669	5.29	8.353	7.659	0	0.373	0
XM_029872674.2	T5C_M	T5V_M	2.14677	3.76766	0.000232658	0.0206235	4.907	9.497	12.478	2.767	1.423	2.654
XM_029879898.2	T5C_M	T5V_M	5.78547	0.572602	0.000293923	0.0236684	1.58	3.833	1.868	0.15	0	0
XM_029858668.2	T5C_M	T5V_M	2.13315	2.92104	0.000507373	0.0343125	2.778	3.318	3.605	0.671	1.212	0.555
XM_019687686.3	T5C_M	T5V_M	2.14567	5.04062	0.000548391	0.036611	10.579	14.474	7.453	4.781	1.233	2.573
XM_019684486.3	T5C_M	T5V_M	3.94201	1.31794	0.000611324	0.0394109	0.615	1.888	1.027	0.162	0.035	0.081
XM_029852886.2	T5C_M	T5V_M	2.12263	7.51718	0.000810032	0.0462141	96.712	172.49	68.18	51.662	17.751	21.777
XM_062849876.1	T5C_M	T5V_M	4.56292	0.111002	0.000811589	0.0462141	0.898	1.03	0.897	0	0.106	0
XM_019701396.3	T5C_M	T5V_M	11.4436	3.59225	0.0008357	0.046905	0	4.92	4.969	0	0	0
XM_062850724.1	T5C_M	T5V_M	2.51977	1.90191	0.000919078	0.0488898	3.26	5.378	3.941	0.926	0.578	1.002
XM_062852890.1	T5C_M	T5V_M	11.1679	3.31934	0.000921484	0.0488898	7.136	0	13.057	0	0	0
XM_029861029.2	T5C_M	T5V_M	11.049	3.20265	0.000947572	0.0493956	12.476	5.835	0	0	0	0
XM_019676222.3	T5C_M	T5V_M	2.85829	0.828446	0.000959373	0.0496269	0.715	0.629	0.728	0.15	0.092	0.068
