# Supplementary material for: Temporal and spatial profiling of Aedes albopictus immune responses to chikungunya virus infection
Source: PLoS Negl Trop Dis. 2025 Oct 3;19(10):e0013588. doi: 10.1371/journal.pntd.0013588 (PMC12510663; doi:10.1371/journal.pntd.0013588)
Supplement: S3 Data — Legend: Annocript outputs: ID: PFAM ID code; counts_AalbF5: PFAM counts in the transcriptome; counts_DE: PFAM counts in the different DE groups as indicated in the different excel sheets; pval and adjp are statistical tests where adjp (adjusted P value) is the multiple testing corrected P value; Gene: gene containing the indicated Pfam; Type: Family, Domain, Coiled-coil, Repeat; Description: description of the Pfam. (XLSX) [file pntd.0013588.s004.xlsx]

## Sheet: PFAM_R_merged_T1_Mi-Control
ID	counts_AalbF5	counts_DE	pval	adjp	Gene	Type	Description
PF00033	4	4	1.12e-145	9.96e-144	Cytochrome_B	Domain	Cytochrome b/b6/petB
PF00115	7	4	4.45e-106	1.98e-104	COX1	Family	Cytochrome C and Quinol oxidase polypeptide I
PF00032	4	3	1.47e-85	3.28e-84	Cytochrom_B_C	Domain	Cytochrome b(C-terminal)/b6/petD
PF00146	4	3	1.47e-85	3.28e-84	NADHdh	Family	NADH dehydrogenase
PF06757	14	4	5.6e-65	9.97e-64	Ins_allergen_rp	Family	Insect allergen related repeat, nitrile-specifier detoxification
PF00435	1326	33	2.96e-63	4.39e-62	Spectrin	Domain	Spectrin repeat
PF00361	9	3	3.16e-50	4.02e-49	Proton_antipo_M	Family	Proton-conducting membrane transporter
PF00116	3	2	6.42e-44	6.35e-43	COX2	Domain	Cytochrome C oxidase subunit II, periplasmic domain
PF02790	3	2	6.42e-44	6.35e-43	COX2_TM	Family	Cytochrome C oxidase subunit II, transmembrane domain
PF10191	6	2	7.63e-28	6.79e-27	COG7	Family	Golgi complex component 7 (COG7)
PF00119	1	1	2.59e-13	1.92e-12	ATP-synt_A	Domain	ATP synthase A chain
PF00510	1	1	2.59e-13	1.92e-12	COX3	Family	Cytochrome c oxidase subunit III
PF04193	17	2	3.03e-12	2.07e-11	PQ-loop	Repeat	PQ loop repeat
PF04499	18	2	1.13e-11	7.17e-11	SAPS	Family	SIT4 phosphatase-associated protein
PF00400	1106	13	4.31e-10	2.56e-09	WD40	Repeat	WD domain, G-beta repeat
PF12474	22	2	7.34e-10	4.08e-09	PKK	Family	Polo kinase kinase
PF01034	2	1	2.78e-09	1.12e-08	Syndecan	Family	Syndecan domain
PF02172	2	1	2.78e-09	1.12e-08	KIX	Domain	KIX domain
PF06001	2	1	2.78e-09	1.12e-08	DUF902	Domain	Domain of Unknown Function (DUF902)
PF08214	2	1	2.78e-09	1.12e-08	HAT_KAT11	Domain	Histone acetylation protein
PF09030	2	1	2.78e-09	1.12e-08	Creb_binding	Domain	Creb binding
PF13631	2	1	2.78e-09	1.12e-08	Cytochrom_B_N_2	Domain	Cytochrome b(N-terminal)/b6/petB
PF00151	65	3	2.91e-09	1.13e-08	Lipase	Domain	Lipase
PF02135	3	1	2.99e-07	1.07e-06	zf-TAZ	Family	TAZ zinc finger
PF07766	3	1	2.99e-07	1.07e-06	LETM1	Family	LETM1-like protein
PF04571	4	1	5.08e-06	1.56e-05	Lipin_N	Family	lipin, N-terminal conserved region
PF08235	4	1	5.08e-06	1.56e-05	LNS2	Domain	LNS2 (Lipin/Ned1/Smp2)
PF09333	4	1	5.08e-06	1.56e-05	ATG_C	Family	Autophagy-related protein C terminal domain
PF16876	4	1	5.08e-06	1.56e-05	Lipin_mid	Family	Lipin/Ned1/Smp2 multi-domain protein middle domain
PF05761	5	1	3.41e-05	9.78e-05	5_nucleotid	Family	5' nucleotidase family
PF05903	5	1	3.41e-05	9.78e-05	Peptidase_C97	Domain	PPPDE putative peptidase domain
PF02187	51	2	7.69e-05	0.00021396	GAS2	Family	Growth-Arrest-Specific Protein 2 Domain
PF00348	6	1	0.000134061	0.000331429	polyprenyl_synt	Domain	Polyprenyl synthetase
PF01124	6	1	0.000134061	0.000331429	MAPEG	Family	MAPEG family
PF07159	6	1	0.000134061	0.000331429	DUF1394	Family	Protein of unknown function (DUF1394)
PF13896	6	1	0.000134061	0.000331429	Glyco_transf_49	Domain	Glycosyl-transferase for dystroglycan
PF04564	7	1	0.000377575	0.00090822	U-box	Domain	U-box domain
PF02845	8	1	0.000850021	0.00199084	CUE	Domain	CUE domain
PF07679	1083	8	0.00148214	0.00338232	I-set	Domain	Immunoglobulin I-set domain
PF03901	9	1	0.00163484	0.00363751	Glyco_transf_22	Family	Alg9-like mannosyltransferase family
PF16499	10	1	0.0028027	0.00593905	Melibiase_2	Family	Alpha galactosidase A
PF17450	10	1	0.0028027	0.00593905	Melibiase_2_C	Domain	Alpha galactosidase A C-terminal beta sandwich domain
PF01770	11	1	0.0044062	0.00911982	Folate_carrier	Family	Reduced folate carrier
PF07744	12	1	0.00647888	0.013105	SPOC	Domain	SPOC domain
PF03451	14	1	0.0120815	0.023375	HELP	Family	HELP motif
PF05383	14	1	0.0120815	0.023375	La	Domain	La domain
PF12624	17	1	0.0239969	0.0454409	Chorein_N	Family	N-terminal region of Chorein or VPS13

## Sheet: PFAM_R_merged_T1_Mi-Virus
ID	counts_AalbF5	counts_DE	pval	adjp	Gene	Type	Description
PF00008	197	13	4.13e-56	5e-54	EGF	Domain	EGF-like domain
PF00530	29	5	1.69e-47	1.02e-45	SRCR	Domain	Scavenger receptor cysteine-rich domain
PF12661	37	4	3.85e-24	1.55e-22	hEGF	Domain	Human growth factor-like EGF
PF16910	18	2	6.02e-10	1.46e-08	VPS13_mid_rpt	Repeat	Repeating coiled region of VPS13
PF12474	22	2	2.05e-08	4.13e-07	PKK	Family	Polo kinase kinase
PF00567	62	3	3.42e-08	5.91e-07	TUDOR	Domain	Tudor domain
PF01743	2	1	5.4e-08	5.94e-07	PolyA_pol	Domain	Poly A polymerase head domain
PF03051	2	1	5.4e-08	5.94e-07	Peptidase_C1_2	Family	Peptidase C1-like family
PF06588	2	1	5.4e-08	5.94e-07	Muskelin_N	Family	Muskelin N-terminus
PF12627	2	1	5.4e-08	5.94e-07	PolyA_pol_RNAbd	Domain	Probable RNA and SrmB- binding site of polymerase A
PF01963	3	1	2.83e-06	2.14e-05	TraB	Family	TraB family
PF09329	3	1	2.83e-06	2.14e-05	zf-primase	Domain	Primase zinc finger
PF09332	3	1	2.83e-06	2.14e-05	Mcm10	Domain	Mcm10 replication factor
PF11768	3	1	2.83e-06	2.14e-05	Frtz	Family	WD repeat-containing and planar cell polarity effector protein Fritz
PF06650	4	1	3.11e-05	0.000188148	SHR-BD	Family	SHR-binding domain of vacuolar-sorting associated protein 13
PF08952	4	1	3.11e-05	0.000188148	DUF1866	Domain	Domain of unknown function (DUF1866)
PF10512	4	1	3.11e-05	0.000188148	Borealin	Family	Cell division cycle-associated protein 8
PF18101	4	1	3.11e-05	0.000188148	Pan3_PK	Domain	Pan3 Pseudokinase domain
PF11838	43	2	8.42e-05	0.000485125	ERAP1_C	Domain	ERAP1-like C-terminal domain
PF01590	45	2	0.000126934	0.000698137	GAF	Domain	GAF domain
PF02163	5	1	0.0001562	0.000756009	Peptidase_M50	Family	Peptidase family M50
PF05903	5	1	0.0001562	0.000756009	Peptidase_C97	Domain	PPPDE putative peptidase domain
PF12783	5	1	0.0001562	0.000756009	Sec7_N	Domain	Guanine nucleotide exchange factor in Golgi transport N-terminal
PF17900	47	2	0.000185201	0.000861899	Peptidase_M1_N	Domain	Peptidase M1 N-terminal domain
PF00054	48	2	0.000221244	0.000991502	Laminin_G_1	Domain	Laminin G domain
PF01433	52	2	0.000422537	0.00182596	Peptidase_M1	Domain	Peptidase family M1 domain
PF00348	6	1	0.0005	0.00183333	polyprenyl_synt	Domain	Polyprenyl synthetase
PF07159	6	1	0.0005	0.00183333	DUF1394	Family	Protein of unknown function (DUF1394)
PF10257	6	1	0.0005	0.00183333	RAI16-like	Family	Retinoic acid induced 16-like protein
PF00096	4334	24	0.000536722	0.0019101	zf-C2H2	Domain	Zinc finger, C2H2 type
PF01017	7	1	0.001206	0.00331649	STAT_alpha	Family	STAT protein, all-alpha domain
PF01794	7	1	0.001206	0.00331649	Ferric_reduct	Family	Ferric reductase like transmembrane component
PF02864	7	1	0.001206	0.00331649	STAT_bind	Domain	STAT protein, DNA binding domain
PF02865	7	1	0.001206	0.00331649	STAT_int	Domain	STAT protein, protein interaction domain
PF07693	7	1	0.001206	0.00331649	KAP_NTPase	Domain	KAP family P-loop domain
PF08022	7	1	0.001206	0.00331649	FAD_binding_8	Domain	FAD-binding domain
PF08030	7	1	0.001206	0.00331649	NAD_binding_6	Domain	Ferric reductase NAD binding domain
PF10479	7	1	0.001206	0.00331649	FSA_C	Family	Fragile site-associated protein C-terminus
PF19057	7	1	0.001206	0.00331649	PH_19	Domain	PH domain
PF00875	8	1	0.00240639	0.00582347	DNA_photolyase	Domain	DNA photolyase
PF02891	8	1	0.00240639	0.00582347	zf-MIZ	Domain	MIZ/SP-RING zinc finger
PF11547	8	1	0.00240639	0.00582347	E3_UbLigase_EDD	Domain	E3 ubiquitin ligase EDD
PF12697	8	1	0.00240639	0.00582347	Abhydrolase_6	Domain	Alpha/beta hydrolase family
PF13415	8	1	0.00240639	0.00582347	Kelch_3	Domain	Galactose oxidase, central domain
PF00036	9	1	0.00420193	0.00891989	EF-hand_1	Domain	EF hand
PF01049	9	1	0.00420193	0.00891989	Cadherin_C	Family	Cadherin cytoplasmic region
PF01204	9	1	0.00420193	0.00891989	Trehalase	Domain	Trehalase
PF02383	9	1	0.00420193	0.00891989	Syja_N	Family	SacI homology domain
PF12872	9	1	0.00420193	0.00891989	OST-HTH	Domain	OST-HTH/LOTUS domain
PF17035	9	1	0.00420193	0.00891989	BET	Domain	Bromodomain extra-terminal - transcription regulation
PF17105	9	1	0.00420193	0.00891989	BRD4_CDT	Family	C-terminal domain of bromodomain protein 4
PF00620	75	2	0.00486872	0.0101571	RhoGAP	Domain	RhoGAP domain
PF16013	10	1	0.0066556	0.0132021	DUF4781	Family	Domain of unknown function (DUF4781)
PF16908	10	1	0.0066556	0.0132021	VPS13	Family	Vacuolar sorting-associated protein 13, N-terminal
PF16909	10	1	0.0066556	0.0132021	VPS13_C	Family	Vacuolar-sorting-associated 13 protein C-terminal
PF00658	11	1	0.00979518	0.018519	PABP	Family	Poly-adenylate binding protein, unique domain
PF12895	11	1	0.00979518	0.018519	ANAPC3	Domain	Anaphase-promoting complex, cyclosome, subunit 3
PF13229	11	1	0.00979518	0.018519	Beta_helix	Family	Right handed beta helix region
PF01756	13	1	0.0181075	0.0337077	ACOX	Family	Acyl-CoA oxidase
PF00439	99	2	0.0196127	0.0359565	Bromodomain	Domain	Bromodomain
PF03451	14	1	0.0232216	0.0419376	HELP	Family	HELP motif
PF00621	104	2	0.0242843	0.0432118	RhoGEF	Domain	RhoGEF domain

## Sheet: PFAM_R_merged_T5_Ca-Control
ID	counts_AalbF5	counts_DE	pval	adjp	Gene	Type	Description
PF02376	14	6	1.18e-80	1.55e-78	CUT	Domain	CUT domain
PF01391	267	17	1.74e-46	1.14e-44	Collagen	Repeat	Collagen triple helix repeat (20 copies)
PF09726	26	4	3.63e-22	1.58e-20	Macoilin	Family	Macoilin family
PF00057	1163	26	2.65e-21	8.67e-20	Ldl_recept_a	Repeat	Low-density lipoprotein receptor domain class A
PF04500	3469	48	2.51e-19	6.57e-18	FLYWCH	Domain	FLYWCH zinc finger domain
PF12763	22	3	5.11e-14	1.12e-12	EF-hand_4	Family	Cytoskeletal-regulatory complex EF hand
PF01344	100	5	4.33e-10	8.11e-09	Kelch_1	Repeat	Kelch motif
PF00347	12	2	1.42e-09	2.06e-08	Ribosomal_L6	Domain	Ribosomal protein L6
PF16064	821	15	1.4e-09	2.06e-08	DUF4806	Family	Domain of unknown function (DUF4806)
PF13696	13	2	5.49e-09	7.19e-08	zf-CCHC_2	Domain	Zinc knuckle
PF12906	16	2	1.3e-07	1.55e-06	RINGv	Domain	RING-variant domain
PF00058	203	6	4.34e-07	4.74e-06	Ldl_recept_b	Repeat	Low-density lipoprotein receptor repeat class B
PF05028	19	2	1.27e-06	1.28e-05	PARG_cat	Family	Poly (ADP-ribose) glycohydrolase (PARG)
PF13923	20	2	2.36e-06	2.21e-05	zf-C3HC4_2	Domain	Zinc finger, C3HC4 type (RING finger)
PF01413	22	2	7.02e-06	5.71e-05	C4	Domain	C-terminal tandem repeated domain in type 4 procollagen
PF02828	22	2	7.02e-06	5.71e-05	L27	Domain	L27 domain
PF07653	59	3	7.41e-06	5.71e-05	SH3_2	Domain	Variant SH3 domain
PF09728	2	1	9.86e-06	6.46e-05	Taxilin	Coiled-coil	Myosin-like coiled-coil protein
PF10534	2	1	9.86e-06	6.46e-05	CRIC_ras_sig	Domain	Connector enhancer of kinase suppressor of ras
PF00008	197	5	4.79e-05	0.000298782	EGF	Domain	EGF-like domain
PF03199	3	1	0.00014704	0.000770491	GSH_synthase	Domain	Eukaryotic glutathione synthase
PF03917	3	1	0.00014704	0.000770491	GSH_synth_ATP	Domain	Eukaryotic glutathione synthase, ATP binding domain
PF14545	3	1	0.00014704	0.000770491	DBB	Domain	Dof, BCAP, and BANK (DBB) motif,
PF16213	3	1	0.00014704	0.000770491	DCB	Family	Dimerisation and cyclophilin-binding domain of Mon2
PF00641	79	3	0.000172714	0.000870212	zf-RanBP	Domain	Zn-finger in Ran binding protein and others
PF00415	81	3	0.000218156	0.00105846	RCC1	Repeat	Regulator of chromosome condensation (RCC1) repeat
PF01545	33	2	0.000315922	0.00147806	Cation_efflux	Family	Cation efflux family
PF02995	4	1	0.000760814	0.00321505	DUF229	Family	Protein of unknown function (DUF229)
PF09324	4	1	0.000760814	0.00321505	DUF1981	Family	Domain of unknown function (DUF1981)
PF09333	4	1	0.000760814	0.00321505	ATG_C	Family	Autophagy-related protein C terminal domain
PF01365	38	2	0.000904134	0.0037013	RYDR_ITPR	Family	RIH domain
PF07690	175	4	0.00113831	0.00451876	MFS_1	Family	Major Facilitator Superfamily
PF07707	42	2	0.00177309	0.0068316	BACK	Domain	BTB And C-terminal Kelch
PF14604	107	3	0.00212255	0.00794441	SH3_9	Domain	Variant SH3 domain
PF12783	5	1	0.00230955	0.00840418	Sec7_N	Domain	Guanine nucleotide exchange factor in Golgi transport N-terminal
PF03372	121	3	0.00489816	0.0168906	Exo_endo_phos	Domain	Endonuclease/Exonuclease/phosphatase family
PF13966	6	1	0.00515744	0.0168906	zf-RVT	Domain	zinc-binding in reverse transcriptase
PF14722	6	1	0.00515744	0.0168906	KRAP_IP3R_bind	Family	Ki-ras-induced actin-interacting protein-IP3R-interacting domain
PF15888	6	1	0.00515744	0.0168906	FOG_N	Domain	Folded gastrulation N-terminus
PF00096	4334	6	0.00603955	0.0192971	zf-C2H2	Domain	Zinc finger, C2H2 type
PF02743	7	1	0.00949266	0.0276342	dCache_1	Domain	Cache domain
PF06702	7	1	0.00949266	0.0276342	Fam20C	Family	Golgi casein kinase, C-terminal, Fam20
PF08783	7	1	0.00949266	0.0276342	DWNN	Domain	DWNN domain
PF12031	7	1	0.00949266	0.0276342	BAF250_C	Family	SWI/SNF-like complex subunit BAF250/Osa
PF16746	8	1	0.015345	0.0427702	BAR_3	Domain	BAR domain of APPL family
PF17814	8	1	0.015345	0.0427702	LisH_TPL	Domain	LisH-like dimerisation domain

## Sheet: PFAM_R_merged_T5_Ca-Virus
ID	counts_AalbF5	counts_DE	pval	adjp	Gene	Type	Description
PF04500	3469	40	2.46e-44	1.5e-42	FLYWCH	Domain	FLYWCH zinc finger domain
PF16885	5	2	5.45e-42	1.66e-40	CAC1F_C	Family	Voltage-gated calcium channel subunit alpha, C-term
PF11882	6	2	7.07e-37	1.44e-35	DUF3402	Family	Domain of unknown function (DUF3402)
PF06472	8	2	1.04e-29	1.58e-28	ABC_membrane_2	Family	ABC transporter transmembrane region 2
PF06337	11	2	4.4e-23	4.47e-22	DUSP	Domain	DUSP domain
PF00520	625	9	9.71e-13	8.46e-12	Ion_trans	Family	Ion transport protein
PF07923	3	1	2.64e-09	2.01e-08	N1221	Family	N1221-like protein
PF01365	38	2	4.64e-08	2.83e-07	RYDR_ITPR	Family	RIH domain
PF08763	38	2	4.64e-08	2.83e-07	Ca_chan_IQ	Domain	Voltage gated calcium channel IQ domain
PF16905	39	2	7e-08	3.88e-07	GPHH	Family	Voltage-dependent L-type calcium channel, IQ-associated
PF05529	4	1	1.12e-07	5.27e-07	Bap31	Family	Bap31/Bap29 transmembrane region
PF18035	4	1	1.12e-07	5.27e-07	Bap31_Bap29_C	Coiled-coil	Bap31/Bap29 cytoplasmic coiled-coil domain
PF14722	6	1	8.48e-06	3.7e-05	KRAP_IP3R_bind	Family	Ki-ras-induced actin-interacting protein-IP3R-interacting domain
PF16064	821	7	1.85e-05	7.51e-05	DUF4806	Family	Domain of unknown function (DUF4806)
PF00788	62	2	2.71e-05	0.00010346	RA	Domain	Ras association (RalGDS/AF-6) domain
PF02743	7	1	3.32e-05	0.000119084	dCache_1	Domain	Cache domain
PF08913	9	1	0.000227763	0.000694678	VBS	Domain	Vinculin Binding Site
PF09141	9	1	0.000227763	0.000694678	Talin_middle	Domain	Talin, middle domain
PF16511	9	1	0.000227763	0.000694678	FERM_f0	Domain	N-terminal or F0 domain of Talin-head FERM
PF01007	10	1	0.000461745	0.0011736	IRK	Domain	Inward rectifier potassium channel transmembrane domain
PF09237	10	1	0.000461745	0.0011736	GAGA	Domain	GAGA factor
PF14570	10	1	0.000461745	0.0011736	zf-RING_4	Domain	RING/Ubox like zinc-binding domain
PF17655	10	1	0.000461745	0.0011736	IRK_C	Domain	Inward rectifier potassium channel C-terminal domain
PF13519	11	1	0.000834857	0.00188616	VWA_2	Domain	von Willebrand factor type A domain
PF15886	11	1	0.000834857	0.00188616	CBM39	Domain	Carbohydrate binding domain (family 32)
PF01284	12	1	0.00138186	0.00290667	MARVEL	Domain	Membrane-associating domain
PF02148	12	1	0.00138186	0.00290667	zf-UBP	Domain	Zn-finger in ubiquitin-hydrolases and other protein
PF02862	14	1	0.00311485	0.00575775	DDHD	Family	DDHD domain
PF08399	14	1	0.00311485	0.00575775	VWA_N	Family	VWA N-terminal
PF08473	14	1	0.00311485	0.00575775	VGCC_alpha2	Family	Neuronal voltage-dependent calcium channel alpha 2acd
PF14160	14	1	0.00311485	0.00575775	FAM110_C	Family	Centrosome-associated C terminus
PF01608	17	1	0.0076007	0.0136366	I_LWEQ	Family	I/LWEQ domain
PF08454	19	1	0.0119437	0.0202379	RIH_assoc	Family	RyR and IP3R Homology associated
PF08709	19	1	0.0119437	0.0202379	Ins145_P3_rec	Domain	Inositol 1,4,5-trisphosphate/ryanodine receptor
PF02121	20	1	0.0145181	0.0233053	IP_trans	Family	Phosphatidylinositol transfer protein
PF13676	20	1	0.0145181	0.0233053	TIR_2	Domain	TIR domain
PF00130	153	2	0.0166465	0.0260368	C1_1	Domain	Phorbol esters/diacylglycerol binding domain (C1 domain)
PF02815	22	1	0.0204373	0.0311669	MIR	Domain	MIR domain
PF13855	674	4	0.0296856	0.0441664	LRR_8	Repeat	Leucine rich repeat
PF04083	25	1	0.0310833	0.0451447	Abhydro_lipase	Family	Partial alpha/beta-hydrolase lipase region
PF02174	26	1	0.0350544	0.0497284	IRS	Domain	PTB domain (IRS-1 type)

## Sheet: PFAM_R_merged_T5_Mi-Control
ID	counts_AalbF5	counts_DE	pval	adjp	Gene	Type	Description
PF01391	267	20	2.74e-151	1.97e-149	Collagen	Repeat	Collagen triple helix repeat (20 copies)
PF00435	1326	17	1.87e-19	6.72e-18	Spectrin	Domain	Spectrin repeat
PF00664	95	4	6.62e-15	1.59e-13	ABC_membrane	Family	ABC transporter transmembrane region
PF13676	20	2	3.68e-13	6.62e-12	TIR_2	Domain	TIR domain
PF01413	22	2	3.92e-12	5.64e-11	C4	Domain	C-terminal tandem repeated domain in type 4 procollagen
PF01034	2	1	2.63e-11	2.7e-10	Syndecan	Family	Syndecan domain
PF08430	2	1	2.63e-11	2.7e-10	Forkhead_N	Family	Forkhead N-terminal region
PF08926	3	1	8.84e-09	7.07e-08	DUF1908	Domain	Domain of unknown function (DUF1908)
PF14598	32	2	8.53e-09	7.07e-08	PAS_11	Domain	PAS domain
PF00093	34	2	2.39e-08	1.72e-07	VWC	Family	von Willebrand factor type C domain
PF01112	4	1	2.97e-07	1.53e-06	Asparaginase_2	Domain	Asparaginase
PF09668	4	1	2.97e-07	1.53e-06	Asp_protease	Family	Aspartyl protease
PF12114	4	1	2.97e-07	1.53e-06	Period_C	Family	Period protein 2/3C-terminal region
PF00005	210	4	6.84e-07	3.28e-06	ABC_tran	Domain	ABC transporter
PF02163	5	1	3.14e-06	1.33e-05	Peptidase_M50	Family	Peptidase family M50
PF16901	5	1	3.14e-06	1.33e-05	DAO_C	Family	C-terminal domain of alpha-glycerophosphate oxidase
PF13855	674	6	0.000131819	0.000527276	LRR_8	Repeat	Leucine rich repeat
PF00100	8	1	0.000167871	0.000604336	Zona_pellucida	Family	Zona pellucida-like domain
PF00722	8	1	0.000167871	0.000604336	Glyco_hydro_16	Domain	Glycosyl hydrolases family 16
PF00057	1163	8	0.000235296	0.00080673	Ldl_recept_a	Repeat	Low-density lipoprotein receptor domain class A
PF00452	9	1	0.000376011	0.00117708	Bcl-2	Family	Apoptosis regulator proteins, Bcl-2 family
PF17047	9	1	0.000376011	0.00117708	SMP_LBD	Domain	Synaptotagmin-like mitochondrial-lipid-binding domain
PF00058	203	3	0.00054845	0.00164535	Ldl_recept_b	Repeat	Low-density lipoprotein receptor repeat class B
PF08742	10	1	0.000730277	0.00202231	C8	Domain	C8 domain
PF14570	10	1	0.000730277	0.00202231	zf-RING_4	Domain	RING/Ubox like zinc-binding domain
PF00287	12	1	0.00204579	0.00526061	Na_K-ATPase	Family	Sodium / potassium ATPase beta chain
PF07744	12	1	0.00204579	0.00526061	SPOC	Domain	SPOC domain
PF00010	103	2	0.00287905	0.00690971	HLH	Domain	Helix-loop-helix DNA-binding domain
PF14670	103	2	0.00287905	0.00690971	FXa_inhibition	Domain	Coagulation Factor Xa inhibitory site
PF00307	264	3	0.00402325	0.00934432	CH	Domain	Calponin homology (CH) domain
PF00094	14	1	0.00439309	0.00958492	VWD	Family	von Willebrand factor type D domain
PF00168	267	3	0.00433743	0.00958492	C2	Domain	C2 domain
PF01266	16	1	0.00793353	0.0163204	DAO	Domain	FAD dependent oxidoreductase
PF02020	16	1	0.00793353	0.0163204	W2	Family	eIF4-gamma/eIF5/eIF2-epsilon
PF02847	18	1	0.0127164	0.0247454	MA3	Family	MA3 domain
PF15410	18	1	0.0127164	0.0247454	PH_9	Domain	Pleckstrin homology domain
PF00258	19	1	0.0155656	0.028018	Flavodoxin_1	Domain	Flavodoxin
PF13405	19	1	0.0155656	0.028018	EF-hand_6	Domain	EF-hand domain
PF13602	19	1	0.0155656	0.028018	ADH_zinc_N_2	Domain	Zinc-binding dehydrogenase
PF00667	20	1	0.0187079	0.0328529	FAD_binding_1	Domain	FAD binding domain
PF03859	25	1	0.0383455	0.0642064	CG-1	Domain	CG-1 domain
PF13426	25	1	0.0383455	0.0642064	PAS_9	Domain	PAS domain
PF00096	4334	2	0.0458295	0.0749937	zf-C2H2	Domain	Zinc finger, C2H2 type
PF01067	28	1	0.0527182	0.0825155	Calpain_III	Domain	Calpain large subunit, domain III
PF02854	28	1	0.0527182	0.0825155	MIF4G	Family	MIF4G domain
PF00175	29	1	0.0578492	0.0886201	NAD_binding_1	Domain	Oxidoreductase NAD-binding domain
PF00011	30	1	0.0631267	0.0927576	HSP20	Family	Hsp20/alpha crystallin family
PF00648	30	1	0.0631267	0.0927576	Peptidase_C2	Family	Calpain family cysteine protease
PF17820	32	1	0.0740688	0.106659	PDZ_6	Domain	PDZ domain
PF01545	33	1	0.0797091	0.110366	Cation_efflux	Family	Cation efflux family
PF13520	33	1	0.0797091	0.110366	AA_permease_2	Family	Amino acid permease
PF01833	39	1	0.115266	0.156588	TIG	Domain	IPT/TIG domain
PF00250	41	1	0.127564	0.170086	Forkhead	Domain	Forkhead domain
PF00989	46	1	0.158778	0.207855	PAS	Domain	PAS fold
PF01753	49	1	0.177633	0.228385	zf-MYND	Domain	MYND finger
PF00201	51	1	0.190191	0.240241	UDPGT	Family	UDP-glucoronosyl and UDP-glucosyl transferase
PF07647	59	1	0.239879	0.297781	SAM_2	Domain	SAM domain (Sterile alpha motif)
PF00078	1949	1	0.264392	0.322647	RVT_1	Family	Reverse transcriptase (RNA-dependent DNA polymerase)
PF00536	116	1	0.538106	0.645727	SAM_1	Domain	SAM domain (Sterile alpha motif)
PF12796	1252	1	0.593468	0.700486	Ank_2	Repeat	Ankyrin repeats (3 copies)
PF00076	544	2	0.618425	0.706771	RRM_1	Domain	RNA recognition motif. (a.k.a. RRM, RBD, or RNP domain)
PF00083	134	1	0.612362	0.706771	Sugar_tr	Family	Sugar (and other) transporter
PF00075	164	1	0.720266	0.810299	RNase_H	Domain	RNase H
PF07690	175	1	0.755694	0.837077	MFS_1	Family	Major Facilitator Superfamily
PF07645	197	1	0.821033	0.895673	EGF_CA	Domain	Calcium-binding EGF domain
PF00379	240	1	0.931414	0.986203	Chitin_bind_4	Family	Insect cuticle protein
PF13499	235	1	0.919585	0.986203	EF-hand_7	Domain	EF-hand domain pair
PF00069	481	1	1	1	Pkinase	Domain	Protein kinase domain
PF00520	625	1	1	1	Ion_trans	Family	Ion transport protein
PF00665	684	1	1	1	rve	Domain	Integrase core domain
PF07776	505	1	1	1	zf-AD	Domain	Zinc-finger associated domain (zf-AD)

## Sheet: PFAM_R_merged_T5_Mi-Virus
ID	counts_AalbF5	counts_DE	pval	adjp	Gene	Type	Description
PF02493	94	8	1.63e-28	2.59e-26	MORN	Repeat	MORN repeat
PF00641	79	6	1.08e-18	8.57e-17	zf-RanBP	Domain	Zn-finger in Ran binding protein and others
PF01436	82	6	4.94e-18	2.62e-16	NHL	Repeat	NHL repeat
PF04678	6	2	2.73e-16	1.09e-14	MCU	Family	Mitochondrial calcium uniporter
PF00415	81	5	1.59e-12	5.04e-11	RCC1	Repeat	Regulator of chromosome condensation (RCC1) repeat
PF00571	37	3	5.44e-09	1.44e-07	CBS	Domain	CBS domain
PF16064	821	14	2.71e-08	6.15e-07	DUF4806	Family	Domain of unknown function (DUF4806)
PF18418	15	2	4.35e-08	8.65e-07	AnkUBD	Domain	Ankyrin ubiquitin-binding domain
PF12906	16	2	1.12e-07	1.97e-06	RINGv	Domain	RING-variant domain
PF16910	18	2	5.56e-07	8.84e-06	VPS13_mid_rpt	Repeat	Repeating coiled region of VPS13
PF00435	1326	17	1.5e-06	2.17e-05	Spectrin	Domain	Spectrin repeat
PF00096	4334	37	3.59e-06	4.76e-05	zf-C2H2	Domain	Zinc finger, C2H2 type
PF04799	2	1	8.88e-06	8.83e-05	Fzo_mitofusin	Family	fzo-like conserved region
PF06807	2	1	8.88e-06	8.83e-05	Clp1	Family	Pre-mRNA cleavage complex II protein Clp1
PF09728	2	1	8.88e-06	8.83e-05	Taxilin	Coiled-coil	Myosin-like coiled-coil protein
PF16573	2	1	8.88e-06	8.83e-05	CLP1_N	Family	N-terminal beta-sandwich domain of polyadenylation factor
PF16641	24	2	1.59e-05	0.000149	CLIP1_ZNF	Family	CLIP1 zinc knuckle
PF14833	3	1	0.000136	0.001028	NAD_binding_11	Domain	NAD-binding of NADP-dependent 3-hydroxyisobutyrate dehydrogenase
PF16575	3	1	0.000136	0.001028	CLP1_P	Domain	mRNA cleavage and polyadenylation factor CLP1 P-loop
PF02883	34	2	0.000368	0.002662	Alpha_adaptinC2	Domain	Adaptin C-terminal domain
PF00169	254	5	0.000696	0.003659	PH	Domain	PH domain
PF00349	4	1	0.000713	0.003659	Hexokinase_1	Domain	Hexokinase
PF00464	4	1	0.000713	0.003659	SHMT	Domain	Serine hydroxymethyltransferase
PF01602	36	2	0.000569	0.003659	Adaptin_N	Family	Adaptin N terminal region
PF02338	36	2	0.000569	0.003659	OTU	Family	OTU-like cysteine protease
PF03446	4	1	0.000713	0.003659	NAD_binding_2	Domain	NAD binding domain of 6-phosphogluconate dehydrogenase
PF03727	4	1	0.000713	0.003659	Hexokinase_2	Domain	Hexokinase
PF09066	4	1	0.000713	0.003659	B2-adapt-app_C	Domain	Beta2-adaptin appendage, C-terminal sub-domain
PF09668	4	1	0.000713	0.003659	Asp_protease	Family	Aspartyl protease
PF00176	40	2	0.001201	0.005966	SNF2_N	Family	SNF2 family N-terminal domain
PF00027	106	3	0.001844	0.008887	cNMP_binding	Domain	Cyclic nucleotide-binding domain
PF04153	5	1	0.002187	0.009661	NOT2_3_5	Family	NOT2 / NOT3 / NOT5 family
PF12129	5	1	0.002187	0.009661	Phtf-FEM1B_bdg	Domain	Male germ-cell putative homeodomain transcription factor
PF16366	5	1	0.002187	0.009661	CEBP_ZZ	Domain	Cytoplasmic polyadenylation element-binding protein ZZ domain
PF01302	46	2	0.002934	0.01261	CAP_GLY	Domain	CAP-Gly domain
PF01843	6	1	0.00492	0.017778	DIL	Family	DIL domain
PF08776	6	1	0.00492	0.017778	VASP_tetra	Coiled-coil	VASP tetramerisation domain
PF10257	6	1	0.00492	0.017778	RAI16-like	Family	Retinoic acid induced 16-like protein
PF12765	6	1	0.00492	0.017778	Cohesin_HEAT	Family	HEAT repeat associated with sister chromatid cohesion
PF12830	6	1	0.00492	0.017778	Nipped-B_C	Domain	Sister chromatid cohesion C-terminus
PF01805	7	1	0.009104	0.028951	Surp	Family	Surp module
PF07693	7	1	0.009104	0.028951	KAP_NTPase	Domain	KAP family P-loop domain
PF08766	7	1	0.009104	0.028951	DEK_C	Domain	DEK C terminal domain
PF12202	7	1	0.009104	0.028951	OSR1_C	Domain	Oxidative-stress-responsive kinase 1 C-terminal domain
PF16367	7	1	0.009104	0.028951	RRM_7	Domain	RNA recognition motif
PF00100	8	1	0.014779	0.043515	Zona_pellucida	Family	Zona pellucida-like domain
PF00152	8	1	0.014779	0.043515	tRNA-synt_2	Domain	tRNA synthetases class II (D, K and N)
PF02259	8	1	0.014779	0.043515	FAT	Family	FAT domain
PF16493	8	1	0.014779	0.043515	Meis_PKNOX_N	Family	N-terminal of Homeobox Meis and PKNOX1
PF00078	1949	1	0.021147	0.061133	RVT_1	Family	Reverse transcriptase (RNA-dependent DNA polymerase)
PF08123	9	1	0.021875	0.062108	DOT1	Domain	Histone methylation protein DOT1
PF00497	10	1	0.03026	0.080189	SBP_bac_3	Domain	Bacterial extracellular solute-binding proteins, family 3
PF16908	10	1	0.03026	0.080189	VPS13	Family	Vacuolar sorting-associated protein 13, N-terminal
PF16909	10	1	0.03026	0.080189	VPS13_C	Family	Vacuolar-sorting-associated 13 protein C-terminal
PF18701	1803	1	0.029782	0.080189	DUF5641	Domain	Family of unknown function (DUF5641)
PF00217	11	1	0.039777	0.09882	ATP-gua_Ptrans	Domain	ATP:guanido phosphotransferase, C-terminal catalytic domain
PF00350	11	1	0.039777	0.09882	Dynamin_N	Domain	Dynamin family
PF02807	11	1	0.039777	0.09882	ATP-gua_PtransN	Domain	ATP:guanido phosphotransferase, N-terminal domain
PF15886	11	1	0.039777	0.09882	CBM39	Domain	Carbohydrate binding domain (family 32)
PF00287	12	1	0.050259	0.119271	Na_K-ATPase	Family	Sodium / potassium ATPase beta chain
PF01336	12	1	0.050259	0.119271	tRNA_anti-codon	Domain	OB-fold nucleic acid binding domain
PF03520	12	1	0.050259	0.119271	KCNQ_channel	Family	KCNQ voltage-gated potassium channel
PF00373	88	2	0.058641	0.135919	FERM_M	Domain	FERM central domain
PF01403	13	1	0.061548	0.135919	Sema	Family	Sema domain
PF04818	13	1	0.061548	0.135919	CID	Domain	CID domain
PF08499	13	1	0.061548	0.135919	PDEase_I_N	Family	3'5'-cyclic nucleotide phosphodiesterase N-terminal
PF12348	13	1	0.061548	0.135919	CLASP_N	Family	CLASP N terminal
PF00058	203	3	0.06637	0.144559	Ldl_recept_b	Repeat	Low-density lipoprotein receptor repeat class B
PF01412	14	1	0.0735	0.157925	ArfGap	Domain	Putative GTPase activating protein for Arf
PF00568	15	1	0.085983	0.179885	WH1	Domain	WH1 domain
PF02984	15	1	0.085983	0.179885	Cyclin_C	Domain	Cyclin, C-terminal domain
PF14670	103	2	0.097413	0.201151	FXa_inhibition	Domain	Coagulation Factor Xa inhibitory site
PF03920	16	1	0.098885	0.201573	TLE_N	Family	Groucho/TLE N-terminal Q-rich domain
PF02204	17	1	0.112108	0.222814	VPS9	Family	Vacuolar sorting protein 9 (VPS9) domain
PF12624	17	1	0.112108	0.222814	Chorein_N	Family	N-terminal region of Chorein or VPS13
PF07738	18	1	0.125567	0.246484	Sad1_UNC	Family	Sad1 / UNC-like C-terminal
PF04500	3469	8	0.129623	0.251341	FLYWCH	Domain	FLYWCH zinc finger domain
PF10358	19	1	0.139192	0.266646	NT-C2	Domain	N-terminal C2 in EEIG1 and EHBP1 proteins
PF01437	20	1	0.152923	0.28273	PSI	Family	Plexin repeat
PF13676	20	1	0.152923	0.28273	TIR_2	Domain	TIR domain
PF17789	20	1	0.152923	0.28273	MG4	Domain	Macroglobulin domain MG4
PF05920	21	1	0.16671	0.304676	Homeobox_KN	Family	Homeobox KN domain
PF00855	22	1	0.180509	0.322482	PWWP	Domain	PWWP domain
PF01388	22	1	0.180509	0.322482	ARID	Domain	ARID/BRIGHT DNA binding domain
PF00271	133	2	0.194435	0.339727	Helicase_C	Family	Helicase conserved C-terminal domain
PF02535	23	1	0.194285	0.339727	Zip	Family	ZIP Zinc transporter
PF00057	1163	8	0.197695	0.341669	Ldl_recept_a	Repeat	Low-density lipoprotein receptor domain class A
PF00454	24	1	0.208011	0.351848	PI3_PI4_kinase	Family	Phosphatidylinositol 3- and 4-kinase
PF17791	24	1	0.208011	0.351848	MG3	Domain	Macroglobulin domain MG3
PF00134	25	1	0.22166	0.367125	Cyclin_N	Domain	Cyclin, N-terminal domain
PF13426	25	1	0.22166	0.367125	PAS_9	Domain	PAS domain
PF00207	29	1	0.275156	0.412734	A2M	Family	Alpha-2-macroglobulin family
PF00595	478	4	0.262624	0.412734	PDZ	Domain	PDZ domain
PF00782	29	1	0.275156	0.412734	DSPc	Domain	Dual specificity phosphatase, catalytic domain
PF01369	29	1	0.275156	0.412734	Sec7	Domain	Sec7 domain
PF01835	28	1	0.261974	0.412734	MG2	Domain	MG2 domain
PF03189	28	1	0.261974	0.412734	Otopetrin	Family	Otopetrin
PF07703	29	1	0.275156	0.412734	A2M_BRD	Domain	Alpha-2-macroglobulin bait region domain
PF09379	28	1	0.261974	0.412734	FERM_N	Domain	FERM N-terminal domain
PF09380	29	1	0.275156	0.412734	FERM_C	Domain	FERM C-terminal PH-like domain
PF12130	28	1	0.261974	0.412734	DUF3585	Domain	Bivalent Mical/EHBP Rab binding domain
PF00784	31	1	0.301083	0.439194	MyTH4	Family	MyTH4 domain
PF07677	31	1	0.301083	0.439194	A2M_recep	Domain	A-macroglobulin receptor binding domain
PF07678	31	1	0.301083	0.439194	TED_complement	Domain	A-macroglobulin TED domain
PF17820	32	1	0.313816	0.453607	PDZ_6	Domain	PDZ domain
PF00400	1106	7	0.339065	0.481351	WD40	Repeat	WD domain, G-beta repeat
PF17862	36	1	0.363141	0.510969	AAA_lid_3	Domain	AAA+ lid domain
PF00071	183	2	0.38185	0.530217	Ras	Domain	Ras family
PF16209	38	1	0.386825	0.530217	PhoLip_ATPase_N	Family	Phospholipid-translocating ATPase N-terminal
PF16212	38	1	0.386825	0.530217	PhoLip_ATPase_C	Family	Phospholipid-translocating P-type ATPase C-terminal
PF00665	684	1	0.443816	0.598024	rve	Domain	Integrase core domain
PF10613	43	1	0.443223	0.598024	Lig_chan-Glu_bd	Domain	Ligated ion channel L-glutamate- and glycine-binding site
PF00060	45	1	0.464694	0.620893	Lig_chan	Family	Ligand-gated ion channel
PF00001	211	2	0.488416	0.647151	7tm_1	Family	7 transmembrane receptor (rhodopsin family)
PF17902	49	1	0.505872	0.659293	SH3_10	Domain	SH3 domain
PF01490	51	1	0.525621	0.673981	Aa_trans	Family	Transmembrane amino acid transporter protein
PF02187	51	1	0.525621	0.673981	GAS2	Family	Growth-Arrest-Specific Protein 2 Domain
PF00328	52	1	0.535294	0.680894	His_Phos_2	Family	Histidine phosphatase superfamily (branch 2)
PF07647	59	1	0.59949	0.750543	SAM_2	Domain	SAM domain (Sterile alpha motif)
PF07653	59	1	0.59949	0.750543	SH3_2	Domain	Variant SH3 domain
PF00788	62	1	0.625255	0.776684	RA	Domain	Ras association (RalGDS/AF-6) domain
PF00076	544	1	0.63511	0.776788	RRM_1	Domain	RNA recognition motif. (a.k.a. RRM, RBD, or RNP domain)
PF12032	63	1	0.633628	0.776788	CLIP	Domain	Regulatory CLIP domain of proteinases
PF00004	66	1	0.658127	0.796309	AAA	Domain	ATPase family associated with various cellular activities (AAA)
PF00225	67	1	0.666095	0.796309	Kinesin	Domain	Kinesin motor domain
PF00625	67	1	0.666095	0.796309	Guanylate_kin	Domain	Guanylate kinase
PF13246	68	1	0.673966	0.799706	Cation_ATPase	Family	Cation transport ATPase (P-type)
PF00307	264	2	0.679641	0.800467	CH	Domain	Calponin homology (CH) domain
PF00069	481	3	0.694384	0.808953	Pkinase	Domain	Protein kinase domain
PF00501	71	1	0.697023	0.808953	AMP-binding	Family	AMP-binding enzyme
PF13894	75	1	0.726531	0.83709	zf-C2H2_4	Domain	C2H2-type zinc finger
PF01094	76	1	0.7337	0.839268	ANF_receptor	Family	Receptor family ligand binding region
PF07776	505	3	0.752334	0.854437	zf-AD	Domain	Zinc-finger associated domain (zf-AD)
PF00102	85	1	0.794775	0.896236	Y_phosphatase	Domain	Protein-tyrosine phosphatase
PF05729	88	1	0.813865	0.9113	NACHT	Domain	NACHT domain
PF00412	311	2	0.832629	0.92579	LIM	Domain	LIM domain
PF00233	94	1	0.850343	0.932445	PDEase_I	Domain	3'5'-cyclic nucleotide phosphodiesterase
PF12796	1252	6	0.849892	0.932445	Ank_2	Repeat	Ankyrin repeats (3 copies)
PF00017	135	1	1	1	SH2	Domain	SH2 domain
PF00023	363	1	1	1	Ank	Repeat	Ankyrin repeat
PF00046	192	1	1	1	Homeodomain	Domain	Homeodomain
PF00089	653	2	0.929023	1	Trypsin	Domain	Trypsin
PF00240	180	1	1	1	ubiquitin	Domain	Ubiquitin family
PF00520	625	2	0.984411	1	Ion_trans	Family	Ion transport protein
PF00536	116	1	0.967726	1	SAM_1	Domain	SAM domain (Sterile alpha motif)
PF03372	121	1	0.991397	1	Exo_endo_phos	Domain	Endonuclease/Exonuclease/phosphatase family
PF07645	197	1	1	1	EGF_CA	Domain	Calcium-binding EGF domain
PF07690	175	1	1	1	MFS_1	Family	Major Facilitator Superfamily
PF12874	136	1	1	1	zf-met	Domain	Zinc-finger of C2H2 type
PF12937	117	1	0.972539	1	F-box-like	Domain	F-box-like
PF13499	235	1	1	1	EF-hand_7	Domain	EF-hand domain pair
PF13912	300	1	1	1	zf-C2H2_6	Domain	C2H2-type zinc finger
