# Supplementary material for: Temporal and spatial profiling of Aedes albopictus immune responses to chikungunya virus infection
Source: PLoS Negl Trop Dis. 2025 Oct 3;19(10):e0013588. doi: 10.1371/journal.pntd.0013588 (PMC12510663; doi:10.1371/journal.pntd.0013588)
Supplement: S4 Data — Legend: ID: GO ID code; counts_AalbF5: GO counts in the transcriptome; counts_DE: GO counts in the different DE groups as indicated in the different excel sheets; pval and adjp are statistical tests where adjp (adjusted P value) is the multiple testing corrected P value; definition: description of the GO; division: GO division: P: Biological Process – e.g., immune response, metabolism; F: Molecular Function – e.g., ATP binding, enzyme activity; C: Cellular Component – e.g., nucleus, membrane. (XLSX) [file pntd.0013588.s005.xlsx]

## Sheet: T1_Midgut_Virus_UP_adjp<0.05
ID	counts_AalbF5	counts_DE	pval	adjp	definition	division
GO:0002829	18	2	1.5e-10	1.68e-07	negative regulation of type 2 immune response	P
GO:0001680	2	1	1.91e-08	1.42e-06	tRNA 3'-terminal CCA addition	P
GO:0002263	2	1	1.91e-08	1.42e-06	cell activation involved in immune response	P
GO:0005918	110	4	2.83e-09	1.42e-06	septate junction	C
GO:0016127	2	1	1.91e-08	1.42e-06	sterol catabolic process	P
GO:0034062	2	1	1.91e-08	1.42e-06	RNA polymerase activity	F
GO:0052927	2	1	1.91e-08	1.42e-06	CTP:tRNA cytidylyltransferase activity	F
GO:0052928	2	1	1.91e-08	1.42e-06	CTP:3'-cytidine-tRNA cytidylyltransferase activity	F
GO:0052929	2	1	1.91e-08	1.42e-06	ATP:3'-cytidine-cytidine-tRNA adenylyltransferase activity	F
GO:0061162	2	1	1.91e-08	1.42e-06	establishment of monopolar cell polarity	P
GO:0080095	2	1	1.91e-08	1.42e-06	phosphatidylethanolamine-sterol O-acyltransferase activity	F
GO:0080096	2	1	1.91e-08	1.42e-06	phosphatidate-sterol O-acyltransferase activity	F
GO:0016174	26	2	9.44e-08	6.6e-06	NAD(P)H oxidase activity	F
GO:0035002	27	2	1.65e-07	1.09e-05	liquid clearance, open tracheal system	P
GO:0004607	3	1	1.29e-06	5.53e-05	phosphatidylcholine-sterol O-acyltransferase activity	F
GO:0004810	3	1	1.29e-06	5.53e-05	tRNA adenylyltransferase activity	F
GO:0007091	31	2	1.1e-06	5.53e-05	mitotic metaphase/anaphase transition	P
GO:0010756	3	1	1.29e-06	5.53e-05	positive regulation of plasminogen activation	P
GO:0018738	3	1	1.29e-06	5.53e-05	S-formylglutathione hydrolase activity	F
GO:0061336	3	1	1.29e-06	5.53e-05	cell morphogenesis involved in Malpighian tubule morphogenesis	P
GO:0008365	4	1	1.65e-05	0.00046048	adult chitin-based cuticle development	P
GO:0009022	4	1	1.65e-05	0.00046048	tRNA nucleotidyltransferase activity	F
GO:0009926	4	1	1.65e-05	0.00046048	auxin polar transport	P
GO:0010640	4	1	1.65e-05	0.00046048	regulation of platelet-derived growth factor receptor signaling pathway	P
GO:0034434	4	1	1.65e-05	0.00046048	sterol esterification	P
GO:0042780	4	1	1.65e-05	0.00046048	tRNA 3'-end processing	P
GO:0043418	4	1	1.65e-05	0.00046048	homocysteine catabolic process	P
GO:0045933	4	1	1.65e-05	0.00046048	positive regulation of muscle contraction	P
GO:0048212	4	1	1.65e-05	0.00046048	Golgi vesicle uncoating	P
GO:0050347	4	1	1.65e-05	0.00046048	trans-octaprenyltranstransferase activity	F
GO:0052744	4	1	1.65e-05	0.00046048	phosphatidylinositol monophosphate phosphatase activity	F
GO:0070895	4	1	1.65e-05	0.00046048	negative regulation of transposon integration	P
GO:0097111	4	1	1.65e-05	0.00046048	endoplasmic reticulum-Golgi intermediate compartment organization	P
GO:0030720	41	2	2.78e-05	0.000758543	oocyte localization involved in germarium-derived egg chamber formation	P
GO:0048103	45	2	6.92e-05	0.00184412	somatic stem cell division	P
GO:0006743	5	1	9.15e-05	0.00208937	ubiquinone metabolic process	P
GO:0006910	5	1	9.15e-05	0.00208937	phagocytosis, recognition	P
GO:0008124	5	1	9.15e-05	0.00208937	4-alpha-hydroxytetrahydrobiopterin dehydratase activity	F
GO:0010013	5	1	9.15e-05	0.00208937	N-1-naphthylphthalamic acid binding	F
GO:0033925	5	1	9.15e-05	0.00208937	mannosyl-glycoprotein endo-beta-N-acetylglucosaminidase activity	F
GO:0046850	5	1	9.15e-05	0.00208937	regulation of bone remodeling	P
GO:0004177	126	3	0.000158796	0.00355386	aminopeptidase activity	F
GO:0032435	50	2	0.000178471	0.00391587	negative regulation of proteasomal ubiquitin-dependent protein catabolic process	P
GO:0000010	6	1	0.000314865	0.00550521	trans-hexaprenyltranstransferase activity	F
GO:0000719	6	1	0.000314865	0.00550521	photoreactive repair	P
GO:0001966	6	1	0.000314865	0.00550521	thigmotaxis	P
GO:0010071	6	1	0.000314865	0.00550521	root meristem specification	P
GO:0010312	6	1	0.000314865	0.00550521	detoxification of zinc ion	P
GO:0015633	6	1	0.000314865	0.00550521	zinc transporting ATPase activity	F
GO:0034595	6	1	0.000314865	0.00550521	phosphatidylinositol phosphate 5-phosphatase activity	F
GO:0035090	6	1	0.000314865	0.00550521	maintenance of apical/basal cell polarity	P
GO:0048205	6	1	0.000314865	0.00550521	COPI coating of Golgi vesicle	P
GO:0070973	6	1	0.000314865	0.00550521	protein localization to endoplasmic reticulum exit site	P
GO:0071772	6	1	0.000314865	0.00550521	response to BMP stimulus	P
GO:0090166	6	1	0.000314865	0.00550521	Golgi disassembly	P
GO:0070006	54	2	0.000338022	0.00581918	metalloaminopeptidase activity	F
GO:0043171	57	2	0.00051629	0.00875346	peptide catabolic process	P
GO:0002296	7	1	0.000801886	0.00925062	T-helper 1 cell lineage commitment	P
GO:0003913	7	1	0.000801886	0.00925062	DNA photolyase activity	F
GO:0004637	7	1	0.000801886	0.00925062	phosphoribosylamine-glycine ligase activity	F
GO:0006600	7	1	0.000801886	0.00925062	creatine metabolic process	P
GO:0006660	7	1	0.000801886	0.00925062	phosphatidylserine catabolic process	P
GO:0010150	7	1	0.000801886	0.00925062	leaf senescence	P
GO:0010637	7	1	0.000801886	0.00925062	negative regulation of mitochondrial fusion	P
GO:0010968	7	1	0.000801886	0.00925062	regulation of microtubule nucleation	P
GO:0014015	7	1	0.000801886	0.00925062	positive regulation of gliogenesis	P
GO:0032119	7	1	0.000801886	0.00925062	sequestering of zinc ion	P
GO:0032819	7	1	0.000801886	0.00925062	positive regulation of natural killer cell proliferation	P
GO:0032825	7	1	0.000801886	0.00925062	positive regulation of natural killer cell differentiation	P
GO:0034596	7	1	0.000801886	0.00925062	phosphatidylinositol phosphate 4-phosphatase activity	F
GO:0035025	59	2	0.000669473	0.00925062	positive regulation of Rho protein signal transduction	P
GO:0035771	7	1	0.000801886	0.00925062	interleukin-4-mediated signaling pathway	P
GO:0038161	7	1	0.000801886	0.00925062	prolactin signaling pathway	P
GO:0043812	7	1	0.000801886	0.00925062	phosphatidylinositol-4-phosphate phosphatase activity	F
GO:0043813	7	1	0.000801886	0.00925062	phosphatidylinositol-3,5-bisphosphate 5-phosphatase activity	F
GO:0046294	7	1	0.000801886	0.00925062	formaldehyde catabolic process	P
GO:0046856	59	2	0.000669473	0.00925062	phosphatidylinositol dephosphorylation	P
GO:0048295	7	1	0.000801886	0.00925062	positive regulation of isotype switching to IgE isotypes	P
GO:0048829	7	1	0.000801886	0.00925062	root cap development	P
GO:0051050	7	1	0.000801886	0.00925062	positive regulation of transport	P
GO:0060443	7	1	0.000801886	0.00925062	mammary gland morphogenesis	P
GO:0061090	7	1	0.000801886	0.00925062	positive regulation of sequestering of zinc ion	P
GO:0070669	7	1	0.000801886	0.00925062	response to interleukin-2	P
GO:0071851	7	1	0.000801886	0.00925062	mitotic G1 cell cycle arrest in response to nitrogen starvation	P
GO:0000255	8	1	0.00166922	0.0169805	allantoin metabolic process	P
GO:0001735	8	1	0.00166922	0.0169805	prenylcysteine oxidase activity	F
GO:0003960	8	1	0.00166922	0.0169805	NADPH:quinone reductase activity	F
GO:0006549	8	1	0.00166922	0.0169805	isoleucine metabolic process	P
GO:0019530	8	1	0.00166922	0.0169805	taurine metabolic process	P
GO:0021682	8	1	0.00166922	0.0169805	nerve maturation	P
GO:0030327	8	1	0.00166922	0.0169805	prenylated protein catabolic process	P
GO:0030328	8	1	0.00166922	0.0169805	prenylcysteine catabolic process	P
GO:0031251	8	1	0.00166922	0.0169805	PAN complex	C
GO:0042448	8	1	0.00166922	0.0169805	progesterone metabolic process	P
GO:0046464	8	1	0.00166922	0.0169805	acylglycerol catabolic process	P
GO:0052658	8	1	0.00166922	0.0169805	inositol-1,4,5-trisphosphate 5-phosphatase activity	F
GO:0052659	8	1	0.00166922	0.0169805	inositol-1,3,4,5-tetrakisphosphate 5-phosphatase activity	F
GO:0016301	3549	19	0.00191763	0.0193318	kinase activity	F
GO:0007032	70	2	0.00217341	0.0217147	endosome organization	P
GO:0003980	9	1	0.0030152	0.0278843	UDP-glucose:glycoprotein glucosyltransferase activity	F
GO:0005993	9	1	0.0030152	0.0278843	trehalose catabolic process	P
GO:0015927	9	1	0.0030152	0.0278843	trehalase activity	F
GO:0016185	9	1	0.0030152	0.0278843	synaptic vesicle budding from presynaptic membrane	P
GO:0016191	9	1	0.0030152	0.0278843	synaptic vesicle uncoating	P
GO:0016402	9	1	0.0030152	0.0278843	pristanoyl-CoA oxidase activity	F
GO:0032133	9	1	0.0030152	0.0278843	chromosome passenger complex	C
GO:0042104	9	1	0.0030152	0.0278843	positive regulation of activated T cell proliferation	P
GO:0046544	9	1	0.0030152	0.0278843	development of secondary male sexual characteristics	P
GO:0007431	74	2	0.00307205	0.0281772	salivary gland development	P
GO:0042078	76	2	0.00360556	0.0325373	germ-line stem cell division	P
GO:0009056	1482	10	0.00364214	0.0326044	catabolic process	P
GO:0045186	79	2	0.00451916	0.0401345	zonula adherens assembly	P
GO:0003904	10	1	0.0049103	0.0407009	deoxyribodipyrimidine photo-lyase activity	F
GO:0006573	10	1	0.0049103	0.0407009	valine metabolic process	P
GO:0006590	10	1	0.0049103	0.0407009	thyroid hormone generation	P
GO:0016411	10	1	0.0049103	0.0407009	acylglycerol O-acyltransferase activity	F
GO:0031090	10	1	0.0049103	0.0407009	organelle membrane	C
GO:0046543	10	1	0.0049103	0.0407009	development of secondary female sexual characteristics	P
GO:0070695	10	1	0.0049103	0.0407009	FHF complex	C
GO:0015631	82	2	0.00557659	0.0458839	tubulin binding	F
GO:0007476	894	7	0.00575165	0.0469788	imaginal disc-derived wing morphogenesis	P

## Sheet: T1_Midgut_Control_UP_adjp<0.05
ID	counts_AalbF5	counts_DE	pval	adjp	definition	division
GO:0045275	3	3	8.35e-108	7.63e-105	respiratory chain complex III	C
GO:0070469	33	6	3.4e-79	1.56e-76	respiratory chain	C
GO:0006123	19	3	6.53e-30	1.99e-27	mitochondrial electron transport, cytochrome c to oxygen	P
GO:0006119	20	3	1.23e-28	2.81e-26	oxidative phosphorylation	P
GO:0006264	22	3	2.16e-26	3.95e-24	mitochondrial DNA replication	P
GO:0005750	23	3	2.13e-25	3.24e-23	mitochondrial respiratory chain complex III	C
GO:0008121	25	3	1.27e-23	1.62e-21	ubiquinol-cytochrome-c reductase activity	F
GO:0009060	50	4	1.42e-23	1.62e-21	aerobic respiration	P
GO:0005743	434	11	7.48e-23	7.24e-21	mitochondrial inner membrane	C
GO:0006122	26	3	7.92e-23	7.24e-21	mitochondrial electron transport, ubiquinol to cytochrome c	P
GO:0052739	28	3	2.17e-21	1.66e-19	phosphatidylserine 1-acylhydrolase activity	F
GO:0052740	28	3	2.17e-21	1.66e-19	1-acyl-2-lysophosphatidylserine acylhydrolase activity	F
GO:0016298	57	4	6.99e-21	4.92e-19	lipase activity	F
GO:0008970	31	3	1.51e-19	9.86e-18	phosphatidylcholine 1-acylhydrolase activity	F
GO:0004129	63	4	5.08e-19	3.09e-17	cytochrome-c oxidase activity	F
GO:0004806	81	4	5.24e-15	2.82e-13	triglyceride lipase activity	F
GO:0019646	1	1	2.65e-14	1.28e-12	aerobic electron transport chain	P
GO:0045158	1	1	2.65e-14	1.28e-12	electron transporter, transferring electrons within cytochrome b6/f complex of photosystem II activity	F
GO:0008137	46	3	1.05e-13	4.79e-12	NADH dehydrogenase (ubiquinone) activity	F
GO:0006629	1336	14	3.15e-10	1.37e-08	lipid metabolic process	P
GO:0003419	2	1	6e-10	1.96e-08	growth plate cartilage chondrocyte proliferation	P
GO:0016127	2	1	6e-10	1.96e-08	sterol catabolic process	P
GO:0043971	2	1	6e-10	1.96e-08	histone H3-K18 acetylation	P
GO:0043993	2	1	6e-10	1.96e-08	histone acetyltransferase activity (H3-K18 specific)	F
GO:0044017	2	1	6e-10	1.96e-08	histone acetyltransferase activity (H3-K27 specific)	F
GO:0080095	2	1	6e-10	1.96e-08	phosphatidylethanolamine-sterol O-acyltransferase activity	F
GO:0080096	2	1	6e-10	1.96e-08	phosphatidate-sterol O-acyltransferase activity	F
GO:0022900	25	2	1.63e-09	5.14e-08	electron transport chain	P
GO:0001191	28	2	1.23e-08	3.74e-07	RNA polymerase II transcription factor binding transcription factor activity involved in negative regulation of transcription	F
GO:0044281	1239	12	5.48e-08	1.62e-06	small molecule metabolic process	P
GO:0016042	157	4	6.42e-08	1.83e-06	lipid catabolic process	P
GO:0004607	3	1	9.4e-08	2e-06	phosphatidylcholine-sterol O-acyltransferase activity	F
GO:0006091	484	7	8.74e-08	2e-06	generation of precursor metabolites and energy	P
GO:0010560	3	1	9.4e-08	2e-06	positive regulation of glycoprotein biosynthetic process	P
GO:0018738	3	1	9.4e-08	2e-06	S-formylglutathione hydrolase activity	F
GO:0043969	3	1	9.4e-08	2e-06	histone H2B acetylation	P
GO:0052918	3	1	9.4e-08	2e-06	dol-P-Man:Man(8)GlcNAc(2)-PP-Dol alpha-1,2-mannosyltransferase activity	F
GO:0052926	3	1	9.4e-08	2e-06	dol-P-Man:Man(6)GlcNAc(2)-PP-Dol alpha-1,2-mannosyltransferase activity	F
GO:0090043	3	1	9.4e-08	2e-06	regulation of tubulin deacetylation	P
GO:2000629	3	1	9.4e-08	2e-06	negative regulation of miRNA metabolic process	P
GO:0000030	36	2	5.7e-07	1.18e-05	mannosyltransferase activity	F
GO:0006276	4	1	2e-06	3.44e-05	plasmid maintenance	P
GO:0007078	4	1	2e-06	3.44e-05	lamin depolymerization	P
GO:0014737	4	1	2e-06	3.44e-05	positive regulation of muscle atrophy	P
GO:0018076	4	1	2e-06	3.44e-05	N-terminal peptidyl-lysine acetylation	P
GO:0034434	4	1	2e-06	3.44e-05	sterol esterification	P
GO:0050347	4	1	2e-06	3.44e-05	trans-octaprenyltranstransferase activity	F
GO:0070087	4	1	2e-06	3.44e-05	chromo shadow domain binding	F
GO:0071449	4	1	2e-06	3.44e-05	cellular response to lipid hydroperoxide	P
GO:0001085	118	3	9.45e-06	0.0001599	RNA polymerase II transcription factor binding	F
GO:0000026	5	1	1.55e-05	0.000226219	alpha-1,2-mannosyltransferase activity	F
GO:0006743	5	1	1.55e-05	0.000226219	ubiquinone metabolic process	P
GO:0008109	5	1	1.55e-05	0.000226219	N-acetyllactosaminide beta-1,6-N-acetylglucosaminyltransferase activity	F
GO:0009055	123	3	1.56e-05	0.000226219	electron carrier activity	F
GO:0033925	5	1	1.55e-05	0.000226219	mannosyl-glycoprotein endo-beta-N-acetylglucosaminidase activity	F
GO:0034212	5	1	1.55e-05	0.000226219	peptide N-acetyltransferase activity	F
GO:0043974	5	1	1.55e-05	0.000226219	histone H3-K27 acetylation	P
GO:0046040	5	1	1.55e-05	0.000226219	IMP metabolic process	P
GO:0071389	5	1	1.55e-05	0.000226219	cellular response to mineralocorticoid stimulus	P
GO:0007586	130	3	2.95e-05	0.000421965	digestion	P
GO:0000010	6	1	6.81e-05	0.000808269	trans-hexaprenyltranstransferase activity	F
GO:0004468	6	1	6.81e-05	0.000808269	lysine N-acetyltransferase activity	F
GO:0006990	6	1	6.81e-05	0.000808269	positive regulation of transcription from RNA polymerase II promoter involved in unfolded protein response	P
GO:0008532	6	1	6.81e-05	0.000808269	N-acetyllactosaminide beta-1,3-N-acetylglucosaminyltransferase activity	F
GO:0010565	6	1	6.81e-05	0.000808269	regulation of cellular ketone metabolic process	P
GO:0030716	54	2	6.1e-05	0.000808269	oocyte fate determination	P
GO:0034639	6	1	6.81e-05	0.000808269	L-amino acid efflux transmembrane transporter activity	F
GO:0035128	6	1	6.81e-05	0.000808269	post-embryonic forelimb morphogenesis	P
GO:0035984	6	1	6.81e-05	0.000808269	cellular response to trichostatin A	P
GO:0045773	140	3	6.62e-05	0.000808269	positive regulation of axon extension	P
GO:0050220	6	1	6.81e-05	0.000808269	prostaglandin-E synthase activity	F
GO:0016021	7300	31	0.000141701	0.00166045	integral to membrane	C
GO:0022857	2096	13	0.000145488	0.00168324	transmembrane transporter activity	F
GO:0005739	3183	17	0.000188871	0.0021343	mitochondrion	C
GO:0010150	7	1	0.000207826	0.0021343	leaf senescence	P
GO:0010492	7	1	0.000207826	0.0021343	maintenance of shoot apical meristem identity	P
GO:0010968	7	1	0.000207826	0.0021343	regulation of microtubule nucleation	P
GO:0044246	7	1	0.000207826	0.0021343	regulation of multicellular organismal metabolic process	P
GO:0046085	7	1	0.000207826	0.0021343	adenosine metabolic process	P
GO:0046294	7	1	0.000207826	0.0021343	formaldehyde catabolic process	P
GO:0060355	7	1	0.000207826	0.0021343	positive regulation of cell adhesion molecule production	P
GO:0030431	434	5	0.000216032	0.00219392	sleep	P
GO:0045727	170	3	0.000428104	0.00429985	positive regulation of translation	P
GO:0033904	8	1	0.000498067	0.00479193	dextranase activity	F
GO:0051081	8	1	0.000498067	0.00479193	nuclear envelope disassembly	P
GO:0060177	8	1	0.000498067	0.00479193	regulation of angiotensin metabolic process	P
GO:0070603	8	1	0.000498067	0.00479193	SWI/SNF-type complex	C
GO:0016204	69	2	0.000504912	0.00480718	determination of muscle attachment site	P
GO:0005506	333	4	0.000984056	0.00885098	iron ion binding	F
GO:0006475	9	1	0.00100711	0.00885098	internal protein amino acid acetylation	P
GO:0019838	9	1	0.00100711	0.00885098	growth factor binding	F
GO:0031468	9	1	0.00100711	0.00885098	nuclear envelope reassembly	P
GO:2000600	9	1	0.00100711	0.00885098	positive regulation of cyclin catabolic process	P
GO:0007026	76	2	0.0010313	0.00897726	negative regulation of microtubule depolymerization	P
GO:0043231	705	6	0.00114755	0.00989491	intracellular membrane-bounded organelle	C
GO:0000838	10	1	0.00179881	0.0134763	Hrd1p ubiquitin ligase ERAD-M complex	C
GO:0004557	10	1	0.00179881	0.0134763	alpha-galactosidase activity	F
GO:0008456	10	1	0.00179881	0.0134763	alpha-N-acetylgalactosaminidase activity	F
GO:0010697	10	1	0.00179881	0.0134763	negative regulation of spindle pole body separation	P
GO:0010747	10	1	0.00179881	0.0134763	positive regulation of plasma membrane long-chain fatty acid transport	P
GO:0015184	10	1	0.00179881	0.0134763	L-cystine transmembrane transporter activity	F
GO:0015811	10	1	0.00179881	0.0134763	L-cystine transport	P
GO:0019377	10	1	0.00179881	0.0134763	glycolipid catabolic process	P
GO:0032206	10	1	0.00179881	0.0134763	positive regulation of telomere maintenance	P
GO:0032877	10	1	0.00179881	0.0134763	positive regulation of DNA endoreduplication	P
GO:0034201	10	1	0.00179881	0.0134763	response to oleic acid	P
GO:0042178	10	1	0.00179881	0.0134763	xenobiotic catabolic process	P
GO:0044295	82	2	0.00173459	0.0134763	axonal growth cone	C
GO:0052692	10	1	0.00179881	0.0134763	raffinose alpha-galactosidase activity	F
GO:0020037	358	4	0.00181684	0.0135007	heme binding	F
GO:0004402	205	3	0.00193361	0.0142526	histone acetyltransferase activity	F
GO:0000235	87	2	0.0025397	0.0184229	astral microtubule	C
GO:0007088	87	2	0.0025397	0.0184229	regulation of mitosis	P
GO:0005741	215	3	0.00272587	0.0196177	mitochondrial outer membrane	C
GO:0015616	11	1	0.00292633	0.0202626	DNA translocase activity	F
GO:0032879	11	1	0.00292633	0.0202626	regulation of localization	P
GO:0035149	89	2	0.00292467	0.0202626	lumen formation, open tracheal system	P
GO:0042801	11	1	0.00292633	0.0202626	polo kinase kinase activity	F
GO:0046479	11	1	0.00292633	0.0202626	glycosphingolipid catabolic process	P
GO:0052689	223	3	0.00351147	0.0241315	carboxylic ester hydrolase activity	F
GO:0045444	95	2	0.00431789	0.0294519	fat cell differentiation	P
GO:0000076	12	1	0.00442929	0.0295502	DNA replication checkpoint	P
GO:0008195	12	1	0.00442929	0.0295502	phosphatidate phosphatase activity	F
GO:0042975	12	1	0.00442929	0.0295502	peroxisome proliferator activated receptor binding	F
GO:0016757	600	5	0.00450856	0.029861	transferase activity, transferring glycosyl groups	F
GO:0030426	416	4	0.00569547	0.0374508	growth cone	C
GO:0016139	13	1	0.0063334	0.0404806	glycoside catabolic process	P
GO:0031933	13	1	0.0063334	0.0404806	telomeric heterochromatin	C
GO:0035321	13	1	0.0063334	0.0404806	maintenance of imaginal disc-derived wing hair orientation	P
GO:0006749	102	2	0.00643842	0.0408661	glutathione metabolic process	P
GO:0016491	1621	9	0.00666312	0.0420006	oxidoreductase activity	F
GO:0002244	105	2	0.00752361	0.0467795	hemopoietic progenitor cell differentiation	P
GO:0016765	105	2	0.00752361	0.0467795	transferase activity, transferring alkyl or aryl (other than methyl) groups	F

## Sheet: T5_Carcasses_Virus_UP_adjp<0.05
ID	counts_AalbF5	counts_DE	pval	adjp	definition	division
GO:0002095	7	2	4.15e-41	5.19e-39	caveolar macromolecular signaling complex	C
GO:0015919	7	2	4.15e-41	5.19e-39	peroxisomal membrane transport	P
GO:0035585	7	2	4.15e-41	5.19e-39	calcium-mediated signaling using extracellular calcium source	P
GO:0043501	7	2	4.15e-41	5.19e-39	skeletal muscle adaptation	P
GO:0086007	7	2	4.15e-41	5.19e-39	voltage-gated calcium channel activity involved in regulation of cardiac muscle cell action potential	F
GO:0003301	8	2	4.18e-37	3.73e-35	physiological cardiac muscle hypertrophy	P
GO:0005325	8	2	4.18e-37	3.73e-35	peroxisomal fatty-acyl-CoA transporter activity	F
GO:0015910	9	2	7.9e-34	5.5e-32	peroxisomal long-chain fatty acid import	P
GO:0042758	9	2	7.9e-34	5.5e-32	long-chain fatty acid catabolic process	P
GO:0030252	13	2	4.46e-25	2.79e-23	growth hormone secretion	P
GO:0002074	15	2	3.06e-22	1.59e-20	extraocular skeletal muscle development	P
GO:0002520	15	2	3.06e-22	1.59e-20	immune system development	P
GO:0086002	16	2	4.66e-21	2.08e-19	regulation of cardiac muscle cell action potential involved in contraction	P
GO:0042045	50	3	1.72e-19	7.19e-18	epithelial fluid transport	P
GO:0086056	18	2	4.8e-19	1.77e-17	voltage-gated calcium channel activity involved in regulation of AV node cardiac muscle cell action potential	F
GO:0086059	18	2	4.8e-19	1.77e-17	voltage-gated calcium channel activity involved in regulation of SA node cardiac muscle cell action potential	F
GO:0032793	52	3	8.45e-19	2.94e-17	positive regulation of CREB transcription factor activity	P
GO:0042760	19	2	3.5e-18	1.04e-16	very long-chain fatty acid catabolic process	P
GO:0086012	19	2	3.5e-18	1.04e-16	membrane depolarization involved in regulation of cardiac muscle cell action potential	P
GO:0000038	26	2	7.42e-14	1.79e-12	very long-chain fatty acid metabolic process	P
GO:0033540	28	2	5.47e-13	1.22e-11	fatty acid beta-oxidation using acyl-CoA oxidase	P
GO:0086046	28	2	5.47e-13	1.22e-11	membrane depolarization involved in regulation of SA node cardiac muscle cell action potential	P
GO:0086064	29	2	1.35e-12	2.91e-11	cell communication by electrical coupling involved in cardiac conduction	P
GO:0050856	31	2	6.98e-12	1.46e-10	regulation of T cell receptor signaling pathway	P
GO:0043651	32	2	1.48e-11	2.98e-10	linoleic acid metabolic process	P
GO:0035208	3	1	2.15e-11	4.21e-10	positive regulation of hemocyte proliferation	P
GO:0005245	90	3	2.68e-11	5.08e-10	voltage-gated calcium channel activity	F
GO:0060372	33	2	3e-11	5.51e-10	regulation of atrial cardiomyocyte membrane repolarization	P
GO:0000280	35	2	1.1e-10	1.86e-09	nuclear division	P
GO:0005324	35	2	1.1e-10	1.86e-09	long-chain fatty acid transporter activity	F
GO:0032000	35	2	1.1e-10	1.86e-09	positive regulation of fatty acid beta-oxidation	P
GO:0016529	100	3	3.07e-10	5.06e-09	sarcoplasmic reticulum	C
GO:0005779	38	2	6.08e-10	9.29e-09	integral to peroxisomal membrane	C
GO:0036109	38	2	6.08e-10	9.29e-09	alpha-linolenic acid metabolic process	P
GO:0086045	38	2	6.08e-10	9.29e-09	membrane depolarization involved in regulation of AV node cardiac muscle cell action potential	P
GO:0035115	104	3	7.18e-10	1.07e-08	embryonic forelimb morphogenesis	P
GO:0070838	39	2	1.02e-09	1.48e-08	divalent metal ion transport	P
GO:0000321	4	1	2.34e-09	3.12e-08	re-entry into mitotic cell cycle after pheromone arrest	P
GO:0008282	4	1	2.34e-09	3.12e-08	ATP-sensitive potassium channel complex	C
GO:0071957	4	1	2.34e-09	3.12e-08	old spindle pole body	C
GO:0017154	41	2	2.66e-09	3.46e-08	semaphorin receptor activity	F
GO:0007031	49	2	5.84e-08	7.3e-07	peroxisome organization	P
GO:0030506	49	2	5.84e-08	7.3e-07	ankyrin binding	F
GO:0051924	131	3	5.95e-08	7.3e-07	regulation of calcium ion transport	P
GO:0060083	51	2	1.1e-07	1.29e-06	smooth muscle contraction involved in micturition	P
GO:0005891	139	3	1.6e-07	1.86e-06	voltage-gated calcium channel complex	C
GO:0021782	54	2	2.59e-07	2.95e-06	glial cell development	P
GO:0017098	6	1	5.18e-07	5.5e-06	sulfonylurea receptor binding	F
GO:0048329	6	1	5.18e-07	5.5e-06	negative regulation of axial mesodermal cell fate specification	P
GO:0048348	6	1	5.18e-07	5.5e-06	paraxial mesodermal cell fate specification	P
GO:0070973	6	1	5.18e-07	5.5e-06	protein localization to endoplasmic reticulum exit site	P
GO:0008331	57	2	5.62e-07	5.86e-06	high voltage-gated calcium channel activity	F
GO:0007204	154	3	7.82e-07	8.03e-06	elevation of cytosolic calcium ion concentration	P
GO:0055001	59	2	9.03e-07	9.11e-06	muscle cell development	P
GO:0007029	60	2	1.13e-06	1.11e-05	endoplasmic reticulum organization	P
GO:0051393	60	2	1.13e-06	1.11e-05	alpha-actinin binding	F
GO:0019229	61	2	1.41e-06	1.36e-05	regulation of vasoconstriction	P
GO:0006939	62	2	1.74e-06	1.65e-05	smooth muscle contraction	P
GO:0031674	63	2	2.14e-06	2e-05	I band	C
GO:0017156	64	2	2.61e-06	2.4e-05	calcium ion-dependent exocytosis	P
GO:0030891	7	1	2.84e-06	2.58e-05	VCB complex	C
GO:0045743	69	2	6.52e-06	5.83e-05	positive regulation of fibroblast growth factor receptor signaling pathway	P
GO:0060402	72	2	1.06e-05	9.33e-05	calcium ion transport into cytosol	P
GO:0070588	187	3	1.07e-05	9.33e-05	calcium ion transmembrane transport	P
GO:0030073	73	2	1.24e-05	0.000106579	insulin secretion	P
GO:0050796	191	3	1.39e-05	0.000117494	regulation of insulin secretion	P
GO:0010881	78	2	2.55e-05	0.000212672	regulation of cardiac muscle contraction by regulation of the release of sequestered calcium ion	P
GO:0006635	79	2	2.91e-05	0.00023066	fatty acid beta-oxidation	P
GO:0007188	79	2	2.91e-05	0.00023066	adenylate cyclase-modulating G-protein coupled receptor signaling pathway	P
GO:0046620	79	2	2.91e-05	0.00023066	regulation of organ growth	P
GO:0050808	203	3	2.84e-05	0.00023066	synapse organization	P
GO:0031094	9	1	3.12e-05	0.00023828	platelet dense tubular network	C
GO:0046000	9	1	3.12e-05	0.00023828	positive regulation of ecdysteroid secretion	P
GO:0086042	9	1	3.12e-05	0.00023828	cardiomyocyte-cardiomyocyte adhesion	P
GO:0032590	83	2	4.81e-05	0.000362661	dendrite membrane	C
GO:0048701	221	3	7.18e-05	0.000535418	embryonic cranial skeleton morphogenesis	P
GO:0015272	10	1	7.51e-05	0.000540456	ATP-activated inward rectifier potassium channel activity	F
GO:0031088	10	1	7.51e-05	0.000540456	platelet dense granule membrane	C
GO:0032471	10	1	7.51e-05	0.000540456	reduction of endoplasmic reticulum calcium ion concentration	P
GO:0006941	88	2	8.47e-05	0.000602403	striated muscle contraction	P
GO:0001822	232	3	0.000118336	0.000832344	kidney development	P
GO:0006874	234	3	0.000128942	0.000887011	cellular calcium ion homeostasis	P
GO:0061337	92	2	0.000127647	0.000887011	cardiac conduction	P
GO:0043029	93	2	0.000140693	0.000957324	T cell homeostasis	P
GO:0005121	11	1	0.000156674	0.0010324	Toll binding	F
GO:0005220	11	1	0.000156674	0.0010324	inositol 1,4,5-trisphosphate-sensitive calcium-release channel activity	F
GO:0051928	94	2	0.000154766	0.0010324	positive regulation of calcium ion transport	P
GO:0043010	244	3	0.000194034	0.00126527	camera-type eye development	P
GO:0007601	443	4	0.000214124	0.00138187	visual perception	P
GO:0005784	12	1	0.000292687	0.00181408	Sec61 translocon complex	C
GO:0015026	12	1	0.000292687	0.00181408	coreceptor activity	F
GO:0071556	12	1	0.000292687	0.00181408	integral to lumenal side of endoplasmic reticulum membrane	C
GO:0030315	265	3	0.000415127	0.00254774	T-tubule	C
GO:0043330	13	1	0.000501293	0.0030174	response to exogenous dsRNA	P
GO:0005261	112	2	0.000650869	0.00388042	cation channel activity	F
GO:0042626	114	2	0.000743279	0.00438955	ATPase activity, coupled to transmembrane movement of substances	F
GO:0015085	14	1	0.000800809	0.00459914	calcium ion transmembrane transporter activity	F
GO:0060898	14	1	0.000800809	0.00459914	eye field cell fate commitment involved in camera-type eye formation	P
GO:0005777	510	4	0.000829126	0.00471848	peroxisome	C
GO:0086091	119	2	0.00101668	0.00573373	regulation of heart rate by cardiac conduction	P
GO:0050908	121	2	0.00114443	0.00633994	detection of light stimulus involved in visual perception	P
GO:0086010	121	2	0.00114443	0.00633994	membrane depolarization involved in regulation of action potential	P
GO:0004013	15	1	0.00120871	0.00641234	adenosylhomocysteinase activity	F
GO:0007044	15	1	0.00120871	0.00641234	cell-substrate junction assembly	P
GO:0021501	15	1	0.00120871	0.00641234	prechordal plate formation	P
GO:0042288	15	1	0.00120871	0.00641234	MHC class I protein binding	F
GO:0050882	15	1	0.00120871	0.00641234	voluntary musculoskeletal movement	P
GO:0005778	123	2	0.0012835	0.00669559	peroxisomal membrane	C
GO:0070509	123	2	0.0012835	0.00669559	calcium ion import	P
GO:0006816	308	3	0.00143734	0.00743614	calcium ion transport	P
GO:0043198	126	2	0.00151451	0.00777116	dendritic shaft	C
GO:0021889	16	1	0.00174091	0.00844812	olfactory bulb interneuron differentiation	P
GO:0035726	16	1	0.00174091	0.00844812	common myeloid progenitor cell proliferation	P
GO:0038033	16	1	0.00174091	0.00844812	positive regulation of endothelial cell chemotaxis by VEGF-activated vascular endothelial growth factor receptor signaling pathway	P
GO:2001028	16	1	0.00174091	0.00844812	positive regulation of endothelial cell chemotaxis	P
GO:2001044	16	1	0.00174091	0.00844812	regulation of integrin-mediated signaling pathway	P
GO:0042383	324	3	0.00210219	0.0101228	sarcolemma	C
GO:0006403	17	1	0.00241119	0.0110176	RNA localization	P
GO:0006967	17	1	0.00241119	0.0110176	positive regulation of antifungal peptide biosynthetic process	P
GO:0008217	135	2	0.00238539	0.0110176	regulation of blood pressure	P
GO:0031095	17	1	0.00241119	0.0110176	platelet dense tubular network membrane	C
GO:0050862	17	1	0.00241119	0.0110176	positive regulation of T cell receptor signaling pathway	P
GO:0090099	17	1	0.00241119	0.0110176	negative regulation of decapentaplegic signaling pathway	P
GO:0010506	140	2	0.00299698	0.013595	regulation of autophagy	P
GO:0002474	18	1	0.00323102	0.0145512	antigen processing and presentation of peptide antigen via MHC class I	P
GO:0055085	1606	7	0.00373036	0.0166801	transmembrane transport	P
GO:0021539	19	1	0.00420943	0.0181731	subthalamus development	P
GO:0031573	19	1	0.00420943	0.0181731	intra-S DNA damage checkpoint	P
GO:0046470	19	1	0.00420943	0.0181731	phosphatidylcholine metabolic process	P
GO:0051561	19	1	0.00420943	0.0181731	elevation of mitochondrial calcium ion concentration	P
GO:0055089	19	1	0.00420943	0.0181731	fatty acid homeostasis	P
GO:0008525	20	1	0.00535306	0.0223401	phosphatidylcholine transporter activity	F
GO:0031030	20	1	0.00535306	0.0223401	negative regulation of septation initiation signaling cascade	P
GO:0031087	20	1	0.00535306	0.0223401	deadenylation-independent decapping of nuclear-transcribed mRNA	P
GO:0048741	154	2	0.00526585	0.0223401	skeletal muscle fiber development	P
GO:0050849	20	1	0.00535306	0.0223401	negative regulation of calcium-mediated signaling	P
GO:0008542	155	2	0.00546182	0.022643	visual learning	P
GO:0014069	374	3	0.00562202	0.0231538	postsynaptic density	C
GO:0035015	21	1	0.00666633	0.0270982	elongation of arista core	P
GO:0035584	21	1	0.00666633	0.0270982	calcium-mediated signaling using intracellular calcium source	P
GO:0002807	22	1	0.00815163	0.032711	positive regulation of antimicrobial peptide biosynthetic process	P
GO:0021516	22	1	0.00815163	0.032711	dorsal spinal cord development	P
GO:0001206	23	1	0.00980956	0.0382611	RNA polymerase II distal enhancer sequence-specific DNA binding transcription factor activity involved in negative regulation of transcription	F
GO:0005244	173	2	0.0098403	0.0382611	voltage-gated ion channel activity	F
GO:0008526	23	1	0.00980956	0.0382611	phosphatidylinositol transporter activity	F
GO:0031497	23	1	0.00980956	0.0382611	chromatin assembly	P
GO:0051371	23	1	0.00980956	0.0382611	muscle alpha-actinin binding	F
GO:0019722	175	2	0.0104309	0.0403069	calcium-mediated signaling	P
GO:0007449	24	1	0.0116392	0.0438922	proximal/distal pattern formation, imaginal disc	P
GO:0010498	24	1	0.0116392	0.0438922	proteasomal protein catabolic process	P
GO:0048318	24	1	0.0116392	0.0438922	axial mesoderm development	P
GO:0050974	24	1	0.0116392	0.0438922	detection of mechanical stimulus involved in sensory perception	P

## Sheet: T5_Carcasses_Contr_UP_adjp<0.05
ID	counts_AalbF5	counts_DE	pval	adjp	definition	division
GO:0002495	9	2	4.43e-15	1.42e-12	antigen processing and presentation of peptide antigen via MHC class II	P
GO:0042287	9	2	4.43e-15	1.42e-12	MHC protein binding	F
GO:0042289	9	2	4.43e-15	1.42e-12	MHC class II protein binding	F
GO:0061332	9	2	4.43e-15	1.42e-12	Malpighian tubule bud morphogenesis	P
GO:0035736	13	2	2.79e-11	7.17e-09	cell proliferation involved in compound eye morphogenesis	P
GO:0035749	14	2	1.26e-10	2.03e-08	myelin sheath adaxonal region	C
GO:0035750	14	2	1.26e-10	2.03e-08	protein localization to myelin sheath abaxonal region	P
GO:0045347	14	2	1.26e-10	2.03e-08	negative regulation of MHC class II biosynthetic process	P
GO:0060288	15	2	4.78e-10	6.83e-08	formation of a compartment boundary	P
GO:0016922	44	3	1.15e-09	1.48e-07	ligand-dependent nuclear receptor binding	F
GO:0000301	18	2	1.18e-08	1.27e-06	retrograde transport, vesicle recycling within Golgi	P
GO:0008052	18	2	1.18e-08	1.27e-06	sensory organ boundary specification	P
GO:0048098	19	2	2.82e-08	2.79e-06	antennal joint development	P
GO:0006275	22	2	2.48e-07	2.13e-05	regulation of DNA replication	P
GO:0021516	22	2	2.48e-07	2.13e-05	dorsal spinal cord development	P
GO:0010256	2	1	4.97e-07	3.37e-05	endomembrane system organization	P
GO:0043219	23	2	4.56e-07	3.37e-05	lateral loop	C
GO:0071373	2	1	4.97e-07	3.37e-05	cellular response to luteinizing hormone stimulus	P
GO:0090284	2	1	4.97e-07	3.37e-05	positive regulation of protein glycosylation in Golgi	P
GO:0015718	24	2	8.03e-07	5.16e-05	monocarboxylic acid transport	P
GO:0032288	27	2	3.47e-06	0.000198591	myelin assembly	P
GO:0043220	27	2	3.47e-06	0.000198591	Schmidt-Lanterman incisure	C
GO:0060059	72	3	3.55e-06	0.000198591	embryonic retina morphogenesis in camera-type eye	P
GO:0008587	73	3	4.25e-06	0.000227537	imaginal disc-derived wing margin morphogenesis	P
GO:0021744	28	2	5.3e-06	0.000272385	dorsal motor nucleus of vagus nerve development	P
GO:0060042	77	3	8.3e-06	0.000410648	retina morphogenesis in camera-type eye	P
GO:0061088	30	2	1.14e-05	0.000524935	regulation of sequestering of zinc ion	P
GO:0070983	79	3	1.13e-05	0.000524935	dendrite guidance	P
GO:0001565	3	1	1.52e-05	0.000612529	phorbol ester receptor activity	F
GO:0010001	81	3	1.52e-05	0.000612529	glial cell differentiation	P
GO:0036087	3	1	1.52e-05	0.000612529	glutathione synthase complex	C
GO:0090423	3	1	1.52e-05	0.000612529	phytochelatin-metal complex formation	P
GO:0032287	32	2	2.26e-05	0.000879622	peripheral nervous system myelin maintenance	P
GO:0061053	86	3	3.02e-05	0.00114214	somite development	P
GO:0007406	90	3	4.95e-05	0.00181978	negative regulation of neuroblast proliferation	P
GO:0016332	91	3	5.57e-05	0.00198928	establishment or maintenance of polarity of embryonic epithelium	P
GO:0042461	37	2	9.17e-05	0.00318667	photoreceptor cell development	P
GO:0008716	4	1	0.00012125	0.0038031	D-alanine-D-alanine ligase activity	F
GO:0031380	4	1	0.00012125	0.0038031	nuclear RNA-directed RNA polymerase complex	C
GO:0070524	4	1	0.00012125	0.0038031	11-beta-hydroxysteroid dehydrogenase (NADP+) activity	F
GO:0071212	38	2	0.000116457	0.0038031	subsynaptic reticulum	C
GO:0006891	39	2	0.000146244	0.00437372	intra-Golgi vesicle-mediated transport	P
GO:0007469	39	2	0.000146244	0.00437372	antennal development	P
GO:0001738	101	3	0.000159159	0.00465177	morphogenesis of a polarized epithelium	P
GO:0006829	40	2	0.000181716	0.00519304	zinc ion transport	P
GO:0045746	192	4	0.000264397	0.00739163	negative regulation of Notch signaling pathway	P
GO:0061003	42	2	0.000272562	0.00745775	positive regulation of dendritic spine morphogenesis	P
GO:0008028	43	2	0.000329439	0.00882622	monocarboxylic acid transmembrane transporter activity	F
GO:0005918	110	3	0.000350229	0.00919173	septate junction	C
GO:0001517	5	1	0.000490977	0.00928523	N-acetylglucosamine 6-O-sulfotransferase activity	F
GO:0001841	45	2	0.000470057	0.00928523	neural tube formation	P
GO:0003162	5	1	0.000490977	0.00928523	atrioventricular node development	P
GO:0003169	5	1	0.000490977	0.00928523	coronary vein morphogenesis	P
GO:0003213	5	1	0.000490977	0.00928523	cardiac right atrium morphogenesis	P
GO:0003241	5	1	0.000490977	0.00928523	growth involved in heart morphogenesis	P
GO:0003270	5	1	0.000490977	0.00928523	Notch signaling pathway involved in regulation of secondary heart field cardioblast proliferation	P
GO:0004363	5	1	0.000490977	0.00928523	glutathione synthase activity	F
GO:0005614	5	1	0.000490977	0.00928523	interstitial matrix	C
GO:0005879	5	1	0.000490977	0.00928523	axonemal microtubule	C
GO:0060843	5	1	0.000490977	0.00928523	venous endothelial cell differentiation	P
GO:0071314	5	1	0.000490977	0.00928523	cellular response to cocaine	P
GO:0071577	44	2	0.000394999	0.00928523	zinc ion transmembrane transport	P
GO:0071722	5	1	0.000490977	0.00928523	detoxification of arsenic-containing substance	P
GO:0008168	705	8	0.000502367	0.00936295	methyltransferase activity	F
GO:0019855	46	2	0.000555441	0.0102042	calcium channel inhibitor activity	F
GO:0055059	117	3	0.000596794	0.0108095	asymmetric neuroblast division	P
GO:0048096	47	2	0.000651998	0.0114859	chromatin-mediated maintenance of transcription	P
GO:0060729	47	2	0.000651998	0.0114859	intestinal epithelial structure maintenance	P
GO:0045179	215	4	0.000770318	0.0130346	apical cortex	C
GO:0055008	48	2	0.00076058	0.0130346	cardiac muscle tissue morphogenesis	P
GO:0060412	48	2	0.00076058	0.0130346	ventricular septum morphogenesis	P
GO:0032588	122	3	0.00084249	0.0140707	trans-Golgi network membrane	C
GO:0007420	892	9	0.000858075	0.0141472	brain development	P
GO:0001754	49	2	0.000882048	0.0141789	eye photoreceptor cell differentiation	P
GO:0030713	49	2	0.000882048	0.0141789	ovarian follicle cell stalk formation	P
GO:0002193	6	1	0.00134728	0.018238	MAML1-RBP-Jkappa- ICN1 complex	C
GO:0005385	52	2	0.00133238	0.018238	zinc ion transmembrane transporter activity	F
GO:0010312	6	1	0.00134728	0.018238	detoxification of zinc ion	P
GO:0015633	6	1	0.00134728	0.018238	zinc transporting ATPase activity	F
GO:0032280	6	1	0.00134728	0.018238	symmetric synapse	C
GO:0032579	6	1	0.00134728	0.018238	apical lamina of hyaline layer	C
GO:0034657	6	1	0.00134728	0.018238	GID complex	C
GO:0036179	6	1	0.00134728	0.018238	osteoclast maturation	P
GO:0048329	6	1	0.00134728	0.018238	negative regulation of axial mesodermal cell fate specification	P
GO:0048348	6	1	0.00134728	0.018238	paraxial mesodermal cell fate specification	P
GO:0051174	6	1	0.00134728	0.018238	regulation of phosphorus metabolic process	P
GO:0060768	6	1	0.00134728	0.018238	regulation of epithelial cell proliferation involved in prostate gland development	P
GO:0060948	6	1	0.00134728	0.018238	cardiac vascular smooth muscle cell development	P
GO:0006882	55	2	0.00192948	0.0255805	cellular zinc ion homeostasis	P
GO:0050775	55	2	0.00192948	0.0255805	positive regulation of dendrite morphogenesis	P
GO:0002011	56	2	0.00216499	0.0281231	morphogenesis of an epithelial sheet	P
GO:0090162	56	2	0.00216499	0.0281231	establishment of epithelial cell polarity	P
GO:0035003	57	2	0.00242009	0.0311223	subapical complex	C
GO:0002009	141	3	0.00251962	0.0320815	morphogenesis of an epithelium	P
GO:0009912	7	1	0.0028948	0.0335379	auditory receptor cell fate commitment	P
GO:0030324	251	4	0.00279455	0.0335379	lung development	P
GO:0032119	7	1	0.0028948	0.0335379	sequestering of zinc ion	P
GO:0035044	7	1	0.0028948	0.0335379	sperm aster formation	P
GO:0043295	7	1	0.0028948	0.0335379	glutathione binding	F
GO:0051050	7	1	0.0028948	0.0335379	positive regulation of transport	P
GO:0060842	7	1	0.0028948	0.0335379	arterial endothelial cell differentiation	P
GO:0061090	7	1	0.0028948	0.0335379	positive regulation of sequestering of zinc ion	P
GO:0061419	7	1	0.0028948	0.0335379	positive regulation of transcription from RNA polymerase II promoter in response to hypoxia	P
GO:0097187	7	1	0.0028948	0.0335379	dentinogenesis	P
GO:0031226	59	2	0.00299205	0.0337524	intrinsic to plasma membrane	C
GO:2000463	59	2	0.00299205	0.0337524	positive regulation of excitatory postsynaptic membrane potential	P
GO:0008324	60	2	0.00331039	0.0370188	cation transmembrane transporter activity	F
GO:0031902	149	3	0.00368726	0.0408777	late endosome membrane	C
GO:0046331	534	6	0.00385234	0.0423428	lateral inhibition	P
GO:0044306	62	2	0.00401528	0.0437598	neuron projection terminus	C
GO:0016874	1392	11	0.00419693	0.0453551	ligase activity	F

## Sheet: R_merged_T5_Midgut_Control_UP
ID	counts_AalbF5	counts_DE	pval	adjp	definition	division
GO:0030703	16	2	4.99e-17	4.23e-14	eggshell formation	P
GO:0061101	21	2	1.62e-13	6.9e-11	neuroendocrine cell differentiation	P
GO:0003419	2	1	4.53e-12	5.49e-10	growth plate cartilage chondrocyte proliferation	P
GO:0004880	2	1	4.53e-12	5.49e-10	juvenile hormone receptor activity	F
GO:0007439	2	1	4.53e-12	5.49e-10	ectodermal digestive tract development	P
GO:0033345	2	1	4.53e-12	5.49e-10	asparagine catabolic process via L-aspartate	P
GO:0050488	2	1	4.53e-12	5.49e-10	ecdysteroid UDP-glucosyltransferase activity	F
GO:0043069	26	2	3e-11	3.19e-09	negative regulation of programmed cell death	P
GO:0008798	3	1	2.35e-09	1.99e-07	beta-aspartyl-peptidase activity	F
GO:2000579	3	1	2.35e-09	1.99e-07	positive regulation of minus-end-directed microtubule motor activity	P
GO:0000432	4	1	1.02e-07	4.82e-06	positive regulation of transcription from RNA polymerase II promoter by glucose	P
GO:0005500	4	1	1.02e-07	4.82e-06	juvenile hormone binding	F
GO:0031887	4	1	1.02e-07	4.82e-06	lipid particle transport along microtubule	P
GO:0042118	40	2	9.42e-08	4.82e-06	endothelial cell activation	P
GO:0060741	4	1	1.02e-07	4.82e-06	prostate gland stromal morphogenesis	P
GO:0061144	4	1	1.02e-07	4.82e-06	alveolar secondary septum development	P
GO:2000971	4	1	1.02e-07	4.82e-06	negative regulation of detection of glucose	P
GO:0000433	5	1	1.28e-06	4.04e-05	negative regulation of transcription from RNA polymerase II promoter by glucose	P
GO:0007624	5	1	1.28e-06	4.04e-05	ultradian rhythm	P
GO:0008514	47	2	9.57e-07	4.04e-05	organic anion transmembrane transporter activity	F
GO:0021779	5	1	1.28e-06	4.04e-05	oligodendrocyte cell fate commitment	P
GO:0032289	5	1	1.28e-06	4.04e-05	central nervous system myelin formation	P
GO:0040005	5	1	1.28e-06	4.04e-05	chitin-based cuticle attachment to epithelium	P
GO:0045075	5	1	1.28e-06	4.04e-05	regulation of interleukin-12 biosynthetic process	P
GO:0060738	5	1	1.28e-06	4.04e-05	epithelial-mesenchymal signaling involved in prostate gland development	P
GO:0060743	5	1	1.28e-06	4.04e-05	epithelial cell maturation involved in prostate gland development	P
GO:0050832	250	4	3.16e-06	9.58e-05	defense response to fungus	P
GO:0045666	141	3	5.38e-06	0.000157401	positive regulation of neuron differentiation	P
GO:0061448	6	1	7.92e-06	0.000224073	connective tissue development	P
GO:0071361	56	2	8.38e-06	0.000229578	cellular response to ethanol	P
GO:0008134	1785	11	2.12e-05	0.000561154	transcription factor binding	F
GO:0001872	7	1	3.12e-05	0.000646866	(1->3)-beta-D-glucan binding	F
GO:0042973	7	1	3.12e-05	0.000646866	glucan endo-1,3-beta-D-glucosidase activity	F
GO:0043068	62	2	2.55e-05	0.000646866	positive regulation of programmed cell death	P
GO:0044246	7	1	3.12e-05	0.000646866	regulation of multicellular organismal metabolic process	P
GO:0048734	7	1	3.12e-05	0.000646866	proboscis morphogenesis	P
GO:0052591	7	1	3.12e-05	0.000646866	sn-glycerol-3-phosphate:ubiquinone-8 oxidoreductase activity	F
GO:0052861	7	1	3.12e-05	0.000646866	glucan endo-1,3-beta-glucanase activity, C-3 substituted reducing group	F
GO:0052862	7	1	3.12e-05	0.000646866	glucan endo-1,4-beta-glucanase activity, C-3 substituted reducing group	F
GO:0097095	7	1	3.12e-05	0.000646866	frontonasal suture morphogenesis	P
GO:0031430	174	3	6.31e-05	0.00127162	M band	C
GO:0045880	68	2	6.44e-05	0.00127162	positive regulation of smoothened signaling pathway	P
GO:0033904	8	1	9.14e-05	0.0017248	dextranase activity	F
GO:0034128	8	1	9.14e-05	0.0017248	negative regulation of MyD88-independent toll-like receptor signaling pathway	P
GO:0004368	9	1	0.000216913	0.00361096	glycerol-3-phosphate dehydrogenase activity	F
GO:0019838	9	1	0.000216913	0.00361096	growth factor binding	F
GO:0021999	9	1	0.000216913	0.00361096	neural plate anterior/posterior regionalization	P
GO:0060740	9	1	0.000216913	0.00361096	prostate gland epithelium morphogenesis	P
GO:2000026	9	1	0.000216913	0.00361096	regulation of multicellular organismal development	P
GO:0001011	10	1	0.000441624	0.00595141	sequence-specific DNA binding RNA polymerase recruiting transcription factor activity	F
GO:0001087	10	1	0.000441624	0.00595141	TFIIB-class binding transcription factor activity	F
GO:0002326	10	1	0.000441624	0.00595141	B cell lineage commitment	P
GO:0006127	10	1	0.000441624	0.00595141	glycerophosphate shuttle	P
GO:0006805	84	2	0.000409487	0.00595141	xenobiotic metabolic process	P
GO:0008203	84	2	0.000409487	0.00595141	cholesterol metabolic process	P
GO:0015184	10	1	0.000441624	0.00595141	L-cystine transmembrane transporter activity	F
GO:0015811	10	1	0.000441624	0.00595141	L-cystine transport	P
GO:0033132	10	1	0.000441624	0.00595141	negative regulation of glucokinase activity	P
GO:0035848	10	1	0.000441624	0.00595141	oviduct morphogenesis	P
GO:0047712	10	1	0.000441624	0.00595141	Cypridina-luciferin 2-monooxygenase activity	F
GO:0048802	10	1	0.000441624	0.00595141	notum morphogenesis	P
GO:0051091	214	3	0.000463023	0.00614229	positive regulation of sequence-specific DNA binding transcription factor activity	P
GO:0001093	11	1	0.000801318	0.00971885	TFIIB-class transcription factor binding	F
GO:0004067	11	1	0.000801318	0.00971885	asparaginase activity	F
GO:0009331	11	1	0.000801318	0.00971885	glycerol-3-phosphate dehydrogenase complex	C
GO:0043855	11	1	0.000801318	0.00971885	cyclic nucleotide-gated ion channel activity	F
GO:0045168	11	1	0.000801318	0.00971885	cell-cell signaling involved in cell fate commitment	P
GO:0046790	11	1	0.000801318	0.00971885	virion binding	F
GO:0048468	92	2	0.000819695	0.00980171	cell development	P
GO:0001705	12	1	0.00133034	0.0137739	ectoderm formation	P
GO:0005587	12	1	0.00133034	0.0137739	collagen type IV	C
GO:0006072	12	1	0.00133034	0.0137739	glycerol-3-phosphate metabolic process	P
GO:0010594	12	1	0.00133034	0.0137739	regulation of endothelial cell migration	P
GO:0019563	12	1	0.00133034	0.0137739	glycerol catabolic process	P
GO:0032437	12	1	0.00133034	0.0137739	cuticular plate	C
GO:0042062	12	1	0.00133034	0.0137739	long-term strengthening of neuromuscular junction	P
GO:0048319	12	1	0.00133034	0.0137739	axial mesoderm morphogenesis	P
GO:0048785	12	1	0.00133034	0.0137739	hatching gland development	P
GO:0097308	12	1	0.00133034	0.0137739	cellular response to farnesol	P
GO:0001205	100	2	0.00147575	0.0150953	RNA polymerase II distal enhancer sequence-specific DNA binding transcription factor activity involved in positive regulation of transcription	F
GO:0008941	13	1	0.00205921	0.0178394	nitric oxide dioxygenase activity	F
GO:0032770	13	1	0.00205921	0.0178394	positive regulation of monooxygenase activity	P
GO:0035321	13	1	0.00205921	0.0178394	maintenance of imaginal disc-derived wing hair orientation	P
GO:0036122	13	1	0.00205921	0.0178394	BMP binding	F
GO:0043602	13	1	0.00205921	0.0178394	nitrate catabolic process	P
GO:0046210	13	1	0.00205921	0.0178394	nitric oxide catabolic process	P
GO:0047726	13	1	0.00205921	0.0178394	iron-cytochrome-c reductase activity	F
GO:0050793	13	1	0.00205921	0.0178394	regulation of developmental process	P
GO:0060192	13	1	0.00205921	0.0178394	negative regulation of lipase activity	P
GO:0060393	13	1	0.00205921	0.0178394	regulation of pathway-restricted SMAD protein phosphorylation	P
GO:0090031	13	1	0.00205921	0.0178394	positive regulation of steroid hormone biosynthetic process	P
GO:0090346	13	1	0.00205921	0.0178394	cellular organofluorine metabolic process	P
GO:0046982	693	5	0.00241643	0.0207227	protein heterodimerization activity	F
GO:0001733	14	1	0.00301318	0.0243637	galactosylceramide sulfotransferase activity	F
GO:0009812	14	1	0.00301318	0.0243637	flavonoid metabolic process	P
GO:0016323	711	5	0.00300293	0.0243637	basolateral plasma membrane	C
GO:0030098	14	1	0.00301318	0.0243637	lymphocyte differentiation	P
GO:0046902	14	1	0.00301318	0.0243637	regulation of mitochondrial membrane permeability	P
GO:1900042	14	1	0.00301318	0.0243637	positive regulation of interleukin-2 secretion	P
GO:0042626	114	2	0.00341545	0.0273558	ATPase activity, coupled to transmembrane movement of substances	F
GO:0001609	15	1	0.00421168	0.0325065	G-protein coupled adenosine receptor activity	F
GO:0003420	15	1	0.00421168	0.0325065	regulation of growth plate cartilage chondrocyte proliferation	P
GO:0030586	15	1	0.00421168	0.0325065	[methionine synthase] reductase activity	F
GO:0015630	292	3	0.00487449	0.0372833	microtubule cytoskeleton	C
GO:0004888	122	2	0.0050799	0.0385074	transmembrane signaling receptor activity	F
GO:0005887	1330	7	0.00518739	0.0389743	integral to plasma membrane	C
GO:0005890	16	1	0.00566828	0.0401031	sodium:potassium-exchanging ATPase complex	C
GO:0009047	16	1	0.00566828	0.0401031	dosage compensation by hyperactivation of X chromosome	P
GO:0009698	16	1	0.00566828	0.0401031	phenylpropanoid metabolic process	P
GO:0014018	16	1	0.00566828	0.0401031	neuroblast fate specification	P
GO:0048106	16	1	0.00566828	0.0401031	establishment of thoracic bristle planar orientation	P
GO:0065004	16	1	0.00566828	0.0401031	protein-DNA complex assembly	P
GO:0070988	16	1	0.00566828	0.0401031	demethylation	P
GO:0000339	17	1	0.00739111	0.0464819	RNA cap binding	F
GO:0007184	17	1	0.00739111	0.0464819	SMAD protein import into nucleus	P
GO:0015431	17	1	0.00739111	0.0464819	glutathione S-conjugate-exporting ATPase activity	F
GO:0015432	17	1	0.00739111	0.0464819	bile acid-exporting ATPase activity	F
GO:0015911	17	1	0.00739111	0.0464819	plasma membrane long-chain fatty acid transport	P
GO:0033152	17	1	0.00739111	0.0464819	immunoglobulin V(D)J recombination	P
GO:0034040	17	1	0.00739111	0.0464819	lipid-transporting ATPase activity	F
GO:0034634	17	1	0.00739111	0.0464819	glutathione transmembrane transporter activity	F
GO:0034775	17	1	0.00739111	0.0464819	glutathione transmembrane transport	P
GO:0035234	17	1	0.00739111	0.0464819	germ cell programmed cell death	P
GO:0043215	17	1	0.00739111	0.0464819	daunorubicin transport	P
GO:0046618	17	1	0.00739111	0.0464819	drug export	P
GO:0071584	17	1	0.00739111	0.0464819	negative regulation of zinc ion import	P
GO:0071709	17	1	0.00739111	0.0464819	membrane assembly	P
GO:0090181	17	1	0.00739111	0.0464819	regulation of cholesterol metabolic process	P
GO:0002043	18	1	0.0093835	0.0569042	blood vessel endothelial cell proliferation involved in sprouting angiogenesis	P
GO:0008108	18	1	0.0093835	0.0569042	UDP-glucose:hexose-1-phosphate uridylyltransferase activity	F
GO:0015327	18	1	0.0093835	0.0569042	cystine:glutamate antiporter activity	F
GO:0015420	18	1	0.0093835	0.0569042	cobalamin-transporting ATPase activity	F
GO:0031315	18	1	0.0093835	0.0569042	extrinsic to mitochondrial outer membrane	C
GO:0002752	19	1	0.0116447	0.0654725	cell surface pattern recognition receptor signaling pathway	P
GO:0006071	19	1	0.0116447	0.0654725	glycerol metabolic process	P
GO:0007182	19	1	0.0116447	0.0654725	common-partner SMAD protein phosphorylation	P
GO:0008091	19	1	0.0116447	0.0654725	spectrin	C
GO:0009266	19	1	0.0116447	0.0654725	response to temperature stimulus	P
GO:0021919	19	1	0.0116447	0.0654725	BMP signaling pathway involved in spinal cord dorsal/ventral patterning	P
GO:0031293	19	1	0.0116447	0.0654725	membrane protein intracellular domain proteolysis	P
GO:0035497	19	1	0.0116447	0.0654725	cAMP response element binding	F
GO:0060356	19	1	0.0116447	0.0654725	leucine import	P
GO:0070700	19	1	0.0116447	0.0654725	BMP receptor binding	F
GO:0070741	19	1	0.0116447	0.0654725	response to interleukin-6	P
GO:0008643	145	2	0.0125967	0.070359	carbohydrate transport	P
GO:0032440	343	3	0.0129144	0.0716622	2-alkenal reductase [NAD(P)] activity	F
GO:0001840	20	1	0.0141706	0.0738086	neural plate development	P
GO:0008329	20	1	0.0141706	0.0738086	pattern recognition receptor activity	F
GO:0009437	20	1	0.0141706	0.0738086	carnitine metabolic process	P
GO:0030193	20	1	0.0141706	0.0738086	regulation of blood coagulation	P
GO:0031087	20	1	0.0141706	0.0738086	deadenylation-independent decapping of nuclear-transcribed mRNA	P
GO:0042908	20	1	0.0141706	0.0738086	xenobiotic transport	P
GO:0043225	20	1	0.0141706	0.0738086	anion transmembrane-transporting ATPase activity	F
GO:0045945	20	1	0.0141706	0.0738086	positive regulation of transcription from RNA polymerase III promoter	P
GO:0048621	20	1	0.0141706	0.0738086	post-embryonic digestive tract morphogenesis	P
GO:0060528	20	1	0.0141706	0.0738086	secretory columnal luminar epithelial cell differentiation involved in prostate glandular acinus development	P
GO:0003714	357	3	0.0160932	0.0808663	transcription corepressor activity	F
GO:0010899	21	1	0.0169543	0.0808663	regulation of phosphatidylcholine catabolic process	P
GO:0015562	21	1	0.0169543	0.0808663	efflux transmembrane transporter activity	F
GO:0030229	21	1	0.0169543	0.0808663	very-low-density lipoprotein particle receptor activity	F
GO:0034361	21	1	0.0169543	0.0808663	very-low-density lipoprotein particle	C
GO:0034447	21	1	0.0169543	0.0808663	very-low-density lipoprotein particle clearance	P
GO:0038025	21	1	0.0169543	0.0808663	reelin receptor activity	F
GO:0042159	21	1	0.0169543	0.0808663	lipoprotein catabolic process	P
GO:0042605	21	1	0.0169543	0.0808663	peptide antigen binding	F
GO:0043492	21	1	0.0169543	0.0808663	ATPase activity, coupled to movement of substances	F
GO:0046624	21	1	0.0169543	0.0808663	sphingolipid transporter activity	F
GO:0050688	21	1	0.0169543	0.0808663	regulation of defense response to virus	P
GO:0070508	21	1	0.0169543	0.0808663	cholesterol import	P
GO:1900746	21	1	0.0169543	0.0808663	regulation of vascular endothelial growth factor signaling pathway	P
GO:0005041	22	1	0.0199871	0.0922229	low-density lipoprotein receptor activity	F
GO:0009247	22	1	0.0199871	0.0922229	glycolipid biosynthetic process	P
GO:0016281	22	1	0.0199871	0.0922229	eukaryotic translation initiation factor 4F complex	C
GO:0030228	22	1	0.0199871	0.0922229	lipoprotein particle receptor activity	F
GO:0035988	22	1	0.0199871	0.0922229	chondrocyte proliferation	P
GO:0070644	22	1	0.0199871	0.0922229	vitamin D response element binding	F
GO:0009653	162	2	0.0210416	0.096564	anatomical structure morphogenesis	P
GO:0001306	23	1	0.0232584	0.103384	age-dependent response to oxidative stress	P
GO:0005030	23	1	0.0232584	0.103384	neurotrophin receptor activity	F
GO:0006559	23	1	0.0232584	0.103384	L-phenylalanine catabolic process	P
GO:0021692	23	1	0.0232584	0.103384	cerebellar Purkinje cell layer morphogenesis	P
GO:0035103	23	1	0.0232584	0.103384	sterol regulatory element binding protein cleavage	P
GO:2000543	23	1	0.0232584	0.103384	positive regulation of gastrulation	P
GO:0005811	1278	6	0.0252879	0.11182	lipid particle	C
GO:0006011	24	1	0.026757	0.112459	UDP-glucose metabolic process	P
GO:0006855	24	1	0.026757	0.112459	drug transmembrane transport	P
GO:0010498	24	1	0.026757	0.112459	proteasomal protein catabolic process	P
GO:0015893	24	1	0.026757	0.112459	drug transport	P
GO:0032370	24	1	0.026757	0.112459	positive regulation of lipid transport	P
GO:0033700	24	1	0.026757	0.112459	phospholipid efflux	P
GO:0034383	24	1	0.026757	0.112459	low-density lipoprotein particle clearance	P
GO:0045542	24	1	0.026757	0.112459	positive regulation of cholesterol biosynthetic process	P
GO:0071813	24	1	0.026757	0.112459	lipoprotein particle binding	F
GO:0097192	24	1	0.026757	0.112459	extrinsic apoptotic signaling pathway in absence of ligand	P
GO:0000747	25	1	0.0304705	0.124372	conjugation with cellular fusion	P
GO:0004128	25	1	0.0304705	0.124372	cytochrome-b5 reductase activity	F
GO:0014731	25	1	0.0304705	0.124372	spectrin-associated cytoskeleton	C
GO:0018393	25	1	0.0304705	0.124372	internal peptidyl-lysine acetylation	P
GO:0030169	25	1	0.0304705	0.124372	low-density lipoprotein particle binding	F
GO:0043395	25	1	0.0304705	0.124372	heparan sulfate proteoglycan binding	F
GO:0019218	26	1	0.0343865	0.139685	regulation of steroid metabolic process	P
GO:0030721	27	1	0.0384922	0.15415	spectrosome organization	P
GO:0042910	27	1	0.0384922	0.15415	xenobiotic transporter activity	F
GO:0060487	27	1	0.0384922	0.15415	lung epithelial cell differentiation	P
GO:0022857	2096	8	0.0388845	0.15499	transmembrane transporter activity	F
GO:0001191	28	1	0.0427751	0.165073	RNA polymerase II transcription factor binding transcription factor activity involved in negative regulation of transcription	F
GO:0030015	28	1	0.0427751	0.165073	CCR4-NOT core complex	C
GO:0030431	434	3	0.0421333	0.165073	sleep	P
GO:0034437	28	1	0.0427751	0.165073	glycoprotein transporter activity	F
GO:0034464	28	1	0.0427751	0.165073	BBSome	C
GO:0040019	28	1	0.0427751	0.165073	positive regulation of embryonic development	P
GO:0046581	28	1	0.0427751	0.165073	intercellular canaliculus	C
GO:0000155	29	1	0.0472226	0.175951	two-component sensor activity	F
GO:0005861	29	1	0.0472226	0.175951	troponin complex	C
GO:0006338	198	2	0.0472518	0.175951	chromatin remodeling	P
GO:0006828	29	1	0.0472226	0.175951	manganese ion transport	P
GO:0007403	29	1	0.0472226	0.175951	glial cell fate determination	P
GO:0015721	29	1	0.0472226	0.175951	bile acid and bile salt transport	P
GO:0033504	29	1	0.0472226	0.175951	floor plate development	P
GO:0042445	29	1	0.0472226	0.175951	hormone metabolic process	P
GO:0003401	30	1	0.0518228	0.187223	axis elongation	P
GO:0007418	30	1	0.0518228	0.187223	ventral midline development	P
GO:0021533	30	1	0.0518228	0.187223	cell differentiation in hindbrain	P
GO:0034185	30	1	0.0518228	0.187223	apolipoprotein binding	F
GO:0061088	30	1	0.0518228	0.187223	regulation of sequestering of zinc ion	P
GO:2000045	30	1	0.0518228	0.187223	regulation of G1/S transition of mitotic cell cycle	P
GO:2000049	30	1	0.0518228	0.187223	positive regulation of cell-cell adhesion mediated by cadherin	P
GO:2000678	31	1	0.0565637	0.203486	negative regulation of transcription regulatory region DNA binding	P
GO:0006813	210	2	0.0583595	0.20906	potassium ion transport	P
GO:0001708	211	2	0.0593347	0.209469	cell fate specification	P
GO:0005391	32	1	0.0614343	0.209469	sodium:potassium-exchanging ATPase activity	F
GO:0007301	32	1	0.0614343	0.209469	female germline ring canal formation	P
GO:0007541	32	1	0.0614343	0.209469	sex determination, primary response to X:A ratio	P
GO:0009235	32	1	0.0614343	0.209469	cobalamin metabolic process	P
GO:0010623	32	1	0.0614343	0.209469	developmental programmed cell death	P
GO:0015238	32	1	0.0614343	0.209469	drug transmembrane transporter activity	F
GO:0030299	32	1	0.0614343	0.209469	intestinal cholesterol absorption	P
GO:0032525	32	1	0.0614343	0.209469	somite rostral/caudal axis specification	P
GO:0061382	32	1	0.0614343	0.209469	Malpighian tubule tip cell differentiation	P
GO:0097009	32	1	0.0614343	0.209469	energy homeostasis	P
GO:0009897	216	2	0.0643205	0.218432	external side of plasma membrane	C
GO:0016330	33	1	0.0664237	0.220288	second mitotic wave involved in compound eye morphogenesis	P
GO:0016540	33	1	0.0664237	0.220288	protein autoprocessing	P
GO:0019395	33	1	0.0664237	0.220288	fatty acid oxidation	P
GO:0045170	33	1	0.0664237	0.220288	spectrosome	C
GO:0045464	33	1	0.0664237	0.220288	R8 cell fate specification	P
GO:0045478	33	1	0.0664237	0.220288	fusome organization	P
GO:0015722	34	1	0.0715217	0.233546	canalicular bile acid transport	P
GO:0040015	34	1	0.0715217	0.233546	negative regulation of multicellular organism growth	P
GO:0048515	34	1	0.0715217	0.233546	spermatid differentiation	P
GO:0060086	34	1	0.0715217	0.233546	circadian temperature homeostasis	P
GO:0000122	1155	5	0.0730663	0.237675	negative regulation of transcription from RNA polymerase II promoter	P
GO:0032355	226	2	0.0748238	0.242463	response to estradiol stimulus	P
GO:0005324	35	1	0.0767185	0.244865	long-chain fatty acid transporter activity	F
GO:0035591	35	1	0.0767185	0.244865	signaling adaptor activity	F
GO:0045446	35	1	0.0767185	0.244865	endothelial cell differentiation	P
GO:0055002	35	1	0.0767185	0.244865	striated muscle cell development	P
GO:0016032	233	2	0.0825768	0.262576	viral reproduction	P
GO:0009737	37	1	0.0873723	0.274737	response to abscisic acid stimulus	P
GO:0042745	37	1	0.0873723	0.274737	circadian sleep/wake cycle	P
GO:0070628	37	1	0.0873723	0.274737	proteasome binding	F
GO:0016021	7300	19	0.0879088	0.275404	integral to membrane	C
GO:0005667	521	3	0.0893766	0.278973	transcription factor complex	C
GO:0000324	38	1	0.0928126	0.286538	fungal-type vacuole	C
GO:0008559	38	1	0.0928126	0.286538	xenobiotic-transporting ATPase activity	F
GO:2000188	38	1	0.0928126	0.286538	regulation of cholesterol homeostasis	P
GO:0016324	861	4	0.0956166	0.294125	apical plasma membrane	C
GO:0006691	39	1	0.098318	0.298114	leukotriene metabolic process	P
GO:0010181	39	1	0.098318	0.298114	FMN binding	F
GO:0033148	39	1	0.098318	0.298114	positive regulation of intracellular estrogen receptor signaling pathway	P
GO:2000637	39	1	0.098318	0.298114	positive regulation of gene silencing by miRNA	P
GO:0006829	40	1	0.103882	0.310547	zinc ion transport	P
GO:0008062	40	1	0.103882	0.310547	eclosion rhythm	P
GO:0030014	40	1	0.103882	0.310547	CCR4-NOT complex	C
GO:0001779	41	1	0.109496	0.322786	natural killer cell differentiation	P
GO:0043067	41	1	0.109496	0.322786	regulation of programmed cell death	P
GO:0061178	41	1	0.109496	0.322786	regulation of insulin secretion involved in cellular response to glucose stimulus	P
GO:0007432	42	1	0.115156	0.335971	salivary gland boundary specification	P
GO:0035158	42	1	0.115156	0.335971	regulation of tube diameter, open tracheal system	P
GO:0090281	42	1	0.115156	0.335971	negative regulation of calcium ion import	P
GO:0004725	262	2	0.117817	0.342556	protein tyrosine phosphatase activity	F
GO:0015297	43	1	0.120855	0.349	antiporter activity	F
GO:0035058	43	1	0.120855	0.349	nonmotile primary cilium assembly	P
GO:0010719	44	1	0.126588	0.359441	negative regulation of epithelial to mesenchymal transition	P
GO:0032801	44	1	0.126588	0.359441	receptor catabolic process	P
GO:0071371	44	1	0.126588	0.359441	cellular response to gonadotropin stimulus	P
GO:0071577	44	1	0.126588	0.359441	zinc ion transmembrane transport	P
GO:0090009	44	1	0.126588	0.359441	primitive streak formation	P
GO:0031427	45	1	0.132349	0.373303	response to methotrexate	P
GO:0035222	45	1	0.132349	0.373303	wing disc pattern formation	P
GO:0009416	274	2	0.133678	0.374562	response to light stimulus	P
GO:0035220	274	2	0.133678	0.374562	wing disc development	P
GO:0002119	276	2	0.136384	0.378309	nematode larval development	P
GO:0005198	940	4	0.136514	0.378309	structural molecule activity	F
GO:0007297	46	1	0.138134	0.378309	ovarian follicle cell migration	P
GO:0010867	46	1	0.138134	0.378309	positive regulation of triglyceride biosynthetic process	P
GO:0019855	46	1	0.138134	0.378309	calcium channel inhibitor activity	F
GO:0032496	276	2	0.136384	0.378309	response to lipopolysaccharide	P
GO:0048541	46	1	0.138134	0.378309	Peyer's patch development	P
GO:0035264	279	2	0.140477	0.383488	multicellular organism growth	P
GO:0004571	47	1	0.143939	0.389185	mannosyl-oligosaccharide 1,2-alpha-mannosidase activity	F
GO:0021517	47	1	0.143939	0.389185	ventral spinal cord development	P
GO:0060729	47	1	0.143939	0.389185	intestinal epithelial structure maintenance	P
GO:0016887	955	4	0.145068	0.390994	ATPase activity	F
GO:0042981	283	2	0.145991	0.392235	regulation of apoptotic process	P
GO:0008610	48	1	0.149759	0.396092	lipid biosynthetic process	P
GO:0015804	48	1	0.149759	0.396092	neutral amino acid transport	P
GO:0021904	48	1	0.149759	0.396092	dorsal/ventral neural tube patterning	P
GO:0060561	48	1	0.149759	0.396092	apoptotic process involved in morphogenesis	P
GO:0097197	48	1	0.149759	0.396092	tetraspanin-enriched microdomain	C
GO:0003958	49	1	0.155591	0.402734	NADPH-hemoprotein reductase activity	F
GO:0005242	49	1	0.155591	0.402734	inward rectifier potassium channel activity	F
GO:0016272	49	1	0.155591	0.402734	prefoldin complex	C
GO:0030506	49	1	0.155591	0.402734	ankyrin binding	F
GO:0043153	49	1	0.155591	0.402734	entrainment of circadian clock by photoperiod	P
GO:0055070	49	1	0.155591	0.402734	copper ion homeostasis	P
GO:0061343	49	1	0.155591	0.402734	cell adhesion involved in heart morphogenesis	P
GO:0009953	291	2	0.157207	0.405681	dorsal/ventral pattern formation	P
GO:0006094	50	1	0.161431	0.407901	gluconeogenesis	P
GO:0015179	50	1	0.161431	0.407901	L-amino acid transmembrane transporter activity	F
GO:0031435	50	1	0.161431	0.407901	mitogen-activated protein kinase kinase kinase binding	F
GO:0033180	50	1	0.161431	0.407901	proton-transporting V-type ATPase, V1 domain	C
GO:0035239	50	1	0.161431	0.407901	tube morphogenesis	P
GO:0048678	50	1	0.161431	0.407901	response to axon injury	P
GO:0071375	50	1	0.161431	0.407901	cellular response to peptide hormone stimulus	P
GO:0008362	51	1	0.167276	0.415255	chitin-based embryonic cuticle biosynthetic process	P
GO:0008630	51	1	0.167276	0.415255	DNA damage response, signal transduction resulting in induction of apoptosis	P
GO:0030890	51	1	0.167276	0.415255	positive regulation of B cell proliferation	P
GO:0042026	51	1	0.167276	0.415255	protein refolding	P
GO:0071372	51	1	0.167276	0.415255	cellular response to follicle-stimulating hormone stimulus	P
GO:0008270	4194	3	0.16916	0.418707	zinc ion binding	F
GO:0001678	52	1	0.173122	0.421149	cellular glucose homeostasis	P
GO:0005385	52	1	0.173122	0.421149	zinc ion transmembrane transporter activity	F
GO:0009267	302	2	0.173006	0.421149	cellular response to starvation	P
GO:0010171	52	1	0.173122	0.421149	body morphogenesis	P
GO:0015074	2543	1	0.171245	0.421149	DNA integration	P
GO:0046854	52	1	0.173122	0.421149	phosphatidylinositol phosphorylation	P
GO:0008289	1003	4	0.174001	0.422076	lipid binding	F
GO:0005212	53	1	0.178968	0.430436	structural constituent of eye lens	F
GO:0055069	53	1	0.178968	0.430436	zinc ion homeostasis	P
GO:0070306	53	1	0.178968	0.430436	lens fiber cell differentiation	P
GO:0007620	54	1	0.18481	0.439507	copulation	P
GO:0015175	54	1	0.18481	0.439507	neutral amino acid transmembrane transporter activity	F
GO:0021782	54	1	0.18481	0.439507	glial cell development	P
GO:0005214	55	1	0.190647	0.445892	structural constituent of chitin-based cuticle	F
GO:0006865	55	1	0.190647	0.445892	amino acid transport	P
GO:0006882	55	1	0.190647	0.445892	cellular zinc ion homeostasis	P
GO:0016514	55	1	0.190647	0.445892	SWI/SNF complex	C
GO:0032332	55	1	0.190647	0.445892	positive regulation of chondrocyte differentiation	P
GO:0048790	55	1	0.190647	0.445892	maintenance of presynaptic active zone structure	P
GO:0008340	655	3	0.193648	0.451669	determination of adult lifespan	P
GO:0035262	56	1	0.196475	0.455757	gonad morphogenesis	P
GO:0035428	56	1	0.196475	0.455757	hexose transmembrane transport	P
GO:0003705	319	2	0.198165	0.458425	RNA polymerase II distal enhancer sequence-specific DNA binding transcription factor activity	F
GO:0030510	57	1	0.202293	0.466702	regulation of BMP signaling pathway	P
GO:0005764	1051	4	0.205138	0.471984	lysosome	C
GO:0005544	58	1	0.208099	0.476215	calcium-dependent phospholipid binding	F
GO:1900006	58	1	0.208099	0.476215	positive regulation of dendrite development	P
GO:0007411	1058	4	0.209849	0.478929	axon guidance	P
GO:0042803	1471	5	0.21174	0.48195	protein homodimerization activity	F
GO:0007267	3142	2	0.214261	0.485086	cell-cell signaling	P
GO:0008194	59	1	0.213891	0.485086	UDP-glycosyltransferase activity	F
GO:0001071	1066	4	0.215283	0.486105	nucleic acid binding transcription factor activity	F
GO:0022607	2310	1	0.217	0.488681	cellular component assembly	P
GO:0008324	60	1	0.219668	0.490784	cation transmembrane transporter activity	F
GO:0042023	60	1	0.219668	0.490784	DNA endoreduplication	P
GO:0060441	60	1	0.219668	0.490784	epithelial tube branching involved in lung morphogenesis	P
GO:0000289	61	1	0.225428	0.498407	nuclear-transcribed mRNA poly(A) tail shortening	P
GO:0015914	61	1	0.225428	0.498407	phospholipid transport	P
GO:0043001	61	1	0.225428	0.498407	Golgi to plasma membrane protein transport	P
GO:0043967	61	1	0.225428	0.498407	histone H4 acetylation	P
GO:0019902	62	1	0.23117	0.50714	phosphatase binding	F
GO:0035326	62	1	0.23117	0.50714	enhancer binding	F
GO:0051149	62	1	0.23117	0.50714	positive regulation of muscle cell differentiation	P
GO:0045944	1510	5	0.233589	0.511127	positive regulation of transcription from RNA polymerase II promoter	P
GO:0009813	63	1	0.236892	0.514377	flavonoid biosynthetic process	P
GO:0031674	63	1	0.236892	0.514377	I band	C
GO:0052696	63	1	0.236892	0.514377	flavonoid glucuronidation	P
GO:0043565	703	3	0.237928	0.515309	sequence-specific DNA binding	F
GO:0010508	64	1	0.242594	0.521424	positive regulation of autophagy	P
GO:0022843	64	1	0.242594	0.521424	voltage-gated cation channel activity	F
GO:0040025	64	1	0.242594	0.521424	vulval development	P
GO:0005516	349	2	0.24428	0.523723	calmodulin binding	F
GO:0007219	351	2	0.247416	0.526963	Notch signaling pathway	P
GO:0010940	65	1	0.248275	0.526963	positive regulation of necrotic cell death	P
GO:0048148	65	1	0.248275	0.526963	behavioral response to cocaine	P
GO:0051693	65	1	0.248275	0.526963	actin filament capping	P
GO:0001662	66	1	0.253933	0.535013	behavioral fear response	P
GO:0005740	66	1	0.253933	0.535013	mitochondrial envelope	C
GO:0006464	2960	2	0.253958	0.535013	cellular protein modification process	P
GO:0004198	67	1	0.259568	0.54279	calcium-dependent cysteine-type endopeptidase activity	F
GO:0016239	67	1	0.259568	0.54279	positive regulation of macroautophagy	P
GO:0060425	67	1	0.259568	0.54279	lung morphogenesis	P
GO:0003676	5160	5	0.261471	0.545426	nucleic acid binding	F
GO:0051607	68	1	0.265178	0.549113	defense response to virus	P
GO:0055013	68	1	0.265178	0.549113	cardiac muscle cell development	P
GO:0070888	68	1	0.265178	0.549113	E-box binding	F
GO:0001948	69	1	0.270764	0.555263	glycoprotein binding	F
GO:0015020	69	1	0.270764	0.555263	glucuronosyltransferase activity	F
GO:0044255	69	1	0.270764	0.555263	cellular lipid metabolic process	P
GO:0060857	69	1	0.270764	0.555263	establishment of glial blood-brain barrier	P
GO:0007032	70	1	0.276324	0.5653	endosome organization	P
GO:0023019	71	1	0.281859	0.573857	signal transduction involved in regulation of gene expression	P
GO:0042335	71	1	0.281859	0.573857	cuticle development	P
GO:0012501	72	1	0.287367	0.583671	programmed cell death	P
GO:0007443	73	1	0.292848	0.587772	Malpighian tubule morphogenesis	P
GO:0007530	73	1	0.292848	0.587772	sex determination	P
GO:0030183	73	1	0.292848	0.587772	B cell differentiation	P
GO:0033077	73	1	0.292848	0.587772	T cell differentiation in thymus	P
GO:0048870	2022	1	0.291854	0.587772	cell motility	P
GO:0005783	2531	7	0.297109	0.594502	endoplasmic reticulum	C
GO:0007431	74	1	0.298301	0.594502	salivary gland development	P
GO:0035072	74	1	0.298301	0.594502	ecdysone-mediated induction of salivary gland cell autophagic cell death	P
GO:0016491	1621	5	0.300252	0.595594	oxidoreductase activity	F
GO:0045177	384	2	0.299906	0.595594	apical part of cell	C
GO:0005921	75	1	0.303727	0.601082	gap junction	C
GO:0007424	387	2	0.304732	0.601669	open tracheal system development	P
GO:0001657	76	1	0.309125	0.604184	ureteric bud development	P
GO:0007026	76	1	0.309125	0.604184	negative regulation of microtubule depolymerization	P
GO:0007622	76	1	0.309125	0.604184	rhythmic behavior	P
GO:0030673	76	1	0.309125	0.604184	axolemma	C
GO:0045087	390	2	0.309564	0.604184	innate immune response	P
GO:0006461	1961	1	0.310941	0.60548	protein complex assembly	P
GO:0042493	779	3	0.312997	0.608088	response to drug	P
GO:0030534	77	1	0.314494	0.608213	adult behavior	P
GO:0051020	77	1	0.314494	0.608213	GTPase binding	F
GO:0030054	782	3	0.316057	0.609846	cell junction	C
GO:0001706	78	1	0.319835	0.612956	endoderm formation	P
GO:0019216	78	1	0.319835	0.612956	regulation of lipid metabolic process	P
GO:0043425	78	1	0.319835	0.612956	bHLH transcription factor binding	F
GO:0005351	79	1	0.325147	0.617561	sugar:hydrogen symporter activity	F
GO:0005355	79	1	0.325147	0.617561	glucose transmembrane transporter activity	F
GO:0008080	79	1	0.325147	0.617561	N-acetyltransferase activity	F
GO:0045138	79	1	0.325147	0.617561	tail tip morphogenesis	P
GO:0051604	401	2	0.327328	0.620316	protein maturation	P
GO:0010243	80	1	0.33043	0.623411	response to organic nitrogen	P
GO:0043966	80	1	0.33043	0.623411	histone H3 acetylation	P
GO:0044212	404	2	0.332183	0.625329	transcription regulatory region DNA binding	F
GO:0042632	81	1	0.335684	0.630521	cholesterol homeostasis	P
GO:0005886	5079	12	0.339448	0.636113	plasma membrane	C
GO:0019731	82	1	0.340908	0.636113	antibacterial humoral response	P
GO:1900026	82	1	0.340908	0.636113	positive regulation of substrate adhesion-dependent cell spreading	P
GO:0004523	412	2	0.345145	0.641577	ribonuclease H activity	F
GO:0046425	83	1	0.346104	0.641577	regulation of JAK-STAT cascade	P
GO:0048665	83	1	0.346104	0.641577	neuron fate specification	P
GO:0046907	84	1	0.35127	0.649735	intracellular transport	P
GO:0040024	85	1	0.356407	0.657803	dauer larval development	P
GO:0009649	86	1	0.361514	0.662906	entrainment of circadian clock	P
GO:0016059	86	1	0.361514	0.662906	deactivation of rhodopsin mediated signaling	P
GO:0072499	86	1	0.361514	0.662906	photoreceptor cell axon guidance	P
GO:0050769	87	1	0.366592	0.670768	positive regulation of neurogenesis	P
GO:0006357	834	3	0.369932	0.674725	regulation of transcription from RNA polymerase II promoter	P
GO:0008283	3279	3	0.372465	0.674725	cell proliferation	P
GO:0043066	836	3	0.372032	0.674725	negative regulation of apoptotic process	P
GO:0045214	429	2	0.372728	0.674725	sarcomere organization	P
GO:0046323	88	1	0.37164	0.674725	glucose import	P
GO:0005576	4656	5	0.381341	0.685049	extracellular region	C
GO:0008021	435	2	0.382465	0.685049	synaptic vesicle	C
GO:0010043	90	1	0.381649	0.685049	response to zinc ion	P
GO:0031594	435	2	0.382465	0.685049	neuromuscular junction	C
GO:0045187	90	1	0.381649	0.685049	regulation of circadian sleep/wake cycle, sleep	P
GO:0008017	436	2	0.384088	0.686507	microtubule binding	F
GO:0008026	92	1	0.391541	0.692538	ATP-dependent helicase activity	F
GO:0016246	92	1	0.391541	0.692538	RNA interference	P
GO:0045787	92	1	0.391541	0.692538	positive regulation of cell cycle	P
GO:0048821	92	1	0.391541	0.692538	erythrocyte development	P
GO:0060026	92	1	0.391541	0.692538	convergent extension	P
GO:0006289	93	1	0.396443	0.698299	nucleotide-excision repair	P
GO:0072661	93	1	0.396443	0.698299	protein targeting to plasma membrane	P
GO:0046332	94	1	0.401317	0.703962	SMAD binding	F
GO:0048512	94	1	0.401317	0.703962	circadian behavior	P
GO:0016525	95	1	0.406161	0.709528	negative regulation of angiogenesis	P
GO:0022891	95	1	0.406161	0.709528	substrate-specific transmembrane transporter activity	F
GO:0007379	96	1	0.410977	0.714998	segment specification	P
GO:0070050	96	1	0.410977	0.714998	neuron homeostasis	P
GO:0035151	98	1	0.420522	0.730109	regulation of tube size, open tracheal system	P
GO:0003700	891	3	0.430298	0.744038	sequence-specific DNA binding transcription factor activity	F
GO:0032968	100	1	0.429955	0.744038	positive regulation of transcription elongation from RNA polymerase II promoter	P
GO:0007420	892	3	0.431365	0.744367	brain development	P
GO:0008135	466	2	0.432647	0.745065	translation factor activity, nucleic acid binding	F
GO:0005328	101	1	0.434629	0.745454	neurotransmitter:sodium symporter activity	F
GO:0048666	467	2	0.43426	0.745454	neuron development	P
GO:0004553	102	1	0.439275	0.750391	hydrolase activity, hydrolyzing O-glycosyl compounds	F
GO:0060326	102	1	0.439275	0.750391	cell chemotaxis	P
GO:0005791	103	1	0.443893	0.755241	rough endoplasmic reticulum	C
GO:0016758	103	1	0.443893	0.755241	transferase activity, transferring hexosyl groups	F
GO:0048015	104	1	0.448484	0.761526	phosphatidylinositol-mediated signaling	P
GO:0006259	3054	3	0.450058	0.762673	DNA metabolic process	P
GO:0005201	105	1	0.453048	0.764687	extracellular matrix structural constituent	F
GO:0007400	105	1	0.453048	0.764687	neuroblast fate determination	P
GO:0005622	4363	10	0.455633	0.767524	intracellular	C
GO:0043433	106	1	0.457584	0.769285	negative regulation of sequence-specific DNA binding transcription factor activity	P
GO:0007527	107	1	0.462094	0.773802	adult somatic muscle development	P
GO:0006869	108	1	0.466576	0.776712	lipid transport	P
GO:0007298	487	2	0.466396	0.776712	border follicle cell migration	P
GO:0014898	108	1	0.466576	0.776712	cardiac muscle hypertrophy in response to stress	P
GO:0001077	494	2	0.477583	0.777491	RNA polymerase II core promoter proximal region sequence-specific DNA binding transcription factor activity involved in positive regulation of transcription	F
GO:0001707	111	1	0.479865	0.777491	mesoderm formation	P
GO:0004180	109	1	0.471032	0.777491	carboxypeptidase activity	F
GO:0005918	110	1	0.475462	0.777491	septate junction	C
GO:0006952	110	1	0.475462	0.777491	defense response	P
GO:0006977	111	1	0.479865	0.777491	DNA damage response, signal transduction by p53 class mediator resulting in cell cycle arrest	P
GO:0007492	110	1	0.475462	0.777491	endoderm development	P
GO:0010996	111	1	0.479865	0.777491	response to auditory stimulus	P
GO:0030154	7029	15	0.474066	0.777491	cell differentiation	P
GO:0045860	111	1	0.479865	0.777491	positive regulation of protein kinase activity	P
GO:0051276	1556	1	0.476361	0.777491	chromosome organization	P
GO:0051865	109	1	0.471032	0.777491	protein autoubiquitination	P
GO:0045793	112	1	0.484242	0.783089	positive regulation of cell size	P
GO:0043167	6300	8	0.486412	0.783612	ion binding	F
GO:0046872	2262	2	0.486043	0.783612	metal ion binding	F
GO:0030514	113	1	0.488594	0.785637	negative regulation of BMP signaling pathway	P
GO:0009948	114	1	0.49292	0.788114	anterior/posterior axis specification	P
GO:0016023	1527	1	0.491349	0.788114	cytoplasmic membrane-bounded vesicle	C
GO:0060325	114	1	0.49292	0.788114	face morphogenesis	P
GO:0005088	115	1	0.49722	0.793496	Ras guanyl-nucleotide exchange factor activity	F
GO:0046034	116	1	0.501495	0.798817	ATP metabolic process	P
GO:0007475	117	1	0.505745	0.804078	apposition of dorsal and ventral imaginal disc-derived wing surfaces	P
GO:0001085	118	1	0.50997	0.806266	RNA polymerase II transcription factor binding	F
GO:0005604	118	1	0.50997	0.806266	basement membrane	C
GO:0007427	118	1	0.50997	0.806266	epithelial cell migration, open tracheal system	P
GO:0050877	2893	3	0.514418	0.811785	neurological system process	P
GO:0009986	520	2	0.518791	0.816945	cell surface	C
GO:0019991	121	1	0.522498	0.816945	septate junction assembly	P
GO:0030177	121	1	0.522498	0.816945	positive regulation of Wnt receptor signaling pathway	P
GO:0031018	121	1	0.522498	0.816945	endocrine pancreas development	P
GO:0050908	121	1	0.522498	0.816945	detection of light stimulus involved in visual perception	P
GO:0001772	122	1	0.526626	0.818875	immunological synapse	C
GO:0006446	122	1	0.526626	0.818875	regulation of translational initiation	P
GO:0042752	122	1	0.526626	0.818875	regulation of circadian rhythm	P
GO:0003333	123	1	0.53073	0.823747	amino acid transmembrane transport	P
GO:0007617	124	1	0.53481	0.828565	mating behavior	P
GO:0043234	5077	11	0.537469	0.831168	protein complex	C
GO:0004177	126	1	0.5429	0.835004	aminopeptidase activity	F
GO:0006368	126	1	0.5429	0.835004	transcription elongation from RNA polymerase II promoter	P
GO:0010212	126	1	0.5429	0.835004	response to ionizing radiation	P
GO:0045893	1004	3	0.551318	0.84489	positive regulation of transcription, DNA-dependent	P
GO:0003677	3476	4	0.55257	0.845282	DNA binding	F
GO:0048663	129	1	0.554863	0.845743	neuron fate commitment	P
GO:0050807	129	1	0.554863	0.845743	regulation of synapse organization	P
GO:0007349	130	1	0.558805	0.847189	cellularization	P
GO:0007586	130	1	0.558805	0.847189	digestion	P
GO:0070527	130	1	0.558805	0.847189	platelet aggregation	P
GO:0001932	131	1	0.562725	0.848586	regulation of protein phosphorylation	P
GO:0007422	548	2	0.562466	0.848586	peripheral nervous system development	P
GO:0051291	131	1	0.562725	0.848586	protein heterooligomerization	P
GO:0005615	2520	6	0.567077	0.849115	extracellular space	C
GO:0021700	1397	1	0.564987	0.849115	developmental maturation	P
GO:0031526	132	1	0.566623	0.849115	brush border membrane	C
GO:0071542	132	1	0.566623	0.849115	dopaminergic neuron differentiation	P
GO:0006955	136	1	0.581997	0.865352	immune response	P
GO:0035162	136	1	0.581997	0.865352	embryonic hemopoiesis	P
GO:0045887	136	1	0.581997	0.865352	positive regulation of synaptic growth at neuromuscular junction	P
GO:0050900	136	1	0.581997	0.865352	leukocyte migration	P
GO:0001158	138	1	0.589557	0.870493	enhancer sequence-specific DNA binding	F
GO:0005975	1038	3	0.587561	0.870493	carbohydrate metabolic process	P
GO:0015171	138	1	0.589557	0.870493	amino acid transmembrane transporter activity	F
GO:0035094	138	1	0.589557	0.870493	response to nicotine	P
GO:0010172	139	1	0.593305	0.874507	embryonic body morphogenesis	P
GO:0008407	140	1	0.597033	0.878476	chaeta morphogenesis	P
GO:0007399	1049	3	0.599238	0.880195	nervous system development	P
GO:0006260	142	1	0.604427	0.884756	DNA replication	P
GO:0006629	1336	1	0.60352	0.884756	lipid metabolic process	P
GO:0007629	143	1	0.608094	0.888592	flight behavior	P
GO:0006937	145	1	0.615369	0.897677	regulation of muscle contraction	P
GO:0002088	149	1	0.629684	0.912289	lens development in camera-type eye	P
GO:0004697	149	1	0.629684	0.912289	protein kinase C activity	F
GO:0005634	10225	20	0.629546	0.912289	nucleus	C
GO:0007076	149	1	0.629684	0.912289	mitotic chromosome condensation	P
GO:0010033	150	1	0.633215	0.912732	response to organic substance	P
GO:0040012	150	1	0.633215	0.912732	regulation of locomotion	P
GO:0043130	150	1	0.633215	0.912732	ubiquitin binding	F
GO:0035159	151	1	0.636727	0.91624	regulation of tube length, open tracheal system	P
GO:0005230	153	1	0.643697	0.916944	extracellular ligand-gated ion channel activity	F
GO:0005829	5822	8	0.642745	0.916944	cytosol	C
GO:0006898	152	1	0.640221	0.916944	receptor-mediated endocytosis	P
GO:0019899	2638	6	0.642357	0.916944	enzyme binding	F
GO:0043154	153	1	0.643697	0.916944	negative regulation of cysteine-type endopeptidase activity involved in apoptotic process	P
GO:0003684	154	1	0.647154	0.918785	damaged DNA binding	F
GO:0007619	154	1	0.647154	0.918785	courtship behavior	P
GO:0019886	155	1	0.650593	0.920589	antigen processing and presentation of exogenous peptide antigen via MHC class II	P
GO:0048598	155	1	0.650593	0.920589	embryonic morphogenesis	P
GO:0016358	158	1	0.660803	0.932644	dendrite development	P
GO:0030424	1108	3	0.661309	0.932644	axon	C
GO:0003712	160	1	0.667522	0.939845	transcription cofactor activity	F
GO:0001046	161	1	0.670856	0.942975	core promoter sequence-specific DNA binding	F
GO:0008010	163	1	0.677473	0.950701	structural constituent of chitin-based larval cuticle	F
GO:0051297	167	1	0.690506	0.965799	centrosome organization	P
GO:0065003	167	1	0.690506	0.965799	macromolecular complex assembly	P
GO:0048511	168	1	0.693724	0.968703	rhythmic process	P
GO:0005905	169	1	0.696925	0.969983	coated pit	C
GO:0045931	169	1	0.696925	0.969983	positive regulation of mitotic cell cycle	P
GO:0007474	170	1	0.700111	0.972822	imaginal disc-derived wing vein specification	P
GO:0003964	1857	2	0.70426	0.973246	RNA-directed DNA polymerase activity	F
GO:0005509	1154	3	0.708893	0.973246	calcium ion binding	F
GO:0005578	645	2	0.706739	0.973246	proteinaceous extracellular matrix	C
GO:0006486	173	1	0.709574	0.973246	protein glycosylation	P
GO:0008406	173	1	0.709574	0.973246	gonad development	P
GO:0010906	647	2	0.709587	0.973246	regulation of glucose metabolic process	P
GO:0016079	172	1	0.706435	0.973246	synaptic vesicle exocytosis	P
GO:0055120	173	1	0.709574	0.973246	striated muscle dense body	C
GO:0005249	174	1	0.712697	0.974835	voltage-gated potassium channel activity	F
GO:0006412	1183	1	0.713042	0.974835	translation	P
GO:0005902	176	1	0.718898	0.976637	microvillus	C
GO:0006397	1174	1	0.720112	0.976637	mRNA processing	P
GO:0006812	176	1	0.718898	0.976637	cation transport	P
GO:0016327	176	1	0.718898	0.976637	apicolateral plasma membrane	C
GO:0016779	1834	2	0.719062	0.976637	nucleotidyltransferase activity	F
GO:0004872	177	1	0.721976	0.977604	receptor activity	F
GO:0005581	178	1	0.725039	0.97863	collagen	C
GO:0070491	178	1	0.725039	0.97863	repressing transcription factor binding	F
GO:0004714	179	1	0.728088	0.97963	transmembrane receptor protein tyrosine kinase activity	F
GO:0043235	179	1	0.728088	0.97963	receptor complex	C
GO:0007389	181	1	0.734141	0.984653	pattern specification process	P
GO:0048102	181	1	0.734141	0.984653	autophagic cell death	P
GO:0005267	184	1	0.743112	0.993547	potassium channel activity	F
GO:0006915	670	2	0.741948	0.993547	apoptotic process	P
GO:0000978	674	2	0.747503	0.997846	RNA polymerase II core promoter proximal region sequence-specific DNA binding	F
GO:0000003	2933	5	1	1	reproduction	P
GO:0000165	358	1	1	1	MAPK cascade	P
GO:0000166	690	2	0.769504	1	nucleotide binding	F
GO:0000187	212	1	0.821143	1	activation of MAPK activity	P
GO:0000209	292	1	1	1	protein polyubiquitination	P
GO:0000226	312	1	1	1	microtubule cytoskeleton organization	P
GO:0000228	999	1	0.873424	1	nuclear chromosome	C
GO:0000281	291	1	0.998533	1	cytokinesis after mitosis	P
GO:0000287	283	1	0.982844	1	magnesium ion binding	F
GO:0000398	425	1	1	1	nuclear mRNA splicing, via spliceosome	P
GO:0000788	251	1	0.915409	1	nuclear nucleosome	C
GO:0000790	432	1	1	1	nuclear chromatin	C
GO:0000902	2720	5	1	1	cell morphogenesis	P
GO:0000976	197	1	0.780569	1	transcription regulatory region sequence-specific DNA binding	F
GO:0000977	541	1	1	1	RNA polymerase II regulatory region sequence-specific DNA binding	F
GO:0000980	311	1	1	1	RNA polymerase II distal enhancer sequence-specific DNA binding	F
GO:0000981	212	1	0.821143	1	sequence-specific DNA binding RNA polymerase II transcription factor activity	F
GO:0000988	706	2	0.791152	1	protein binding transcription factor activity	F
GO:0001078	305	1	1	1	RNA polymerase II core promoter proximal region sequence-specific DNA binding transcription factor activity involved in negative regulation of transcription	F
GO:0001228	270	1	0.956392	1	RNA polymerase II transcription regulatory region sequence-specific DNA binding transcription factor activity involved in positive regulation of transcription	F
GO:0001666	566	1	1	1	response to hypoxia	P
GO:0001701	552	1	1	1	in utero embryonic development	P
GO:0002376	2535	4	1	1	immune system process	P
GO:0003682	917	2	1	1	chromatin binding	F
GO:0003713	411	1	1	1	transcription coactivator activity	F
GO:0003723	2425	5	0.863327	1	RNA binding	F
GO:0003729	1016	2	1	1	mRNA binding	F
GO:0003743	325	1	1	1	translation initiation factor activity	F
GO:0003779	682	1	1	1	actin binding	F
GO:0004190	1210	2	1	1	aspartic-type endopeptidase activity	F
GO:0004222	270	1	0.956392	1	metalloendopeptidase activity	F
GO:0004518	1067	2	1	1	nuclease activity	F
GO:0004519	571	1	1	1	endonuclease activity	F
GO:0004674	678	1	1	1	protein serine/threonine kinase activity	F
GO:0004721	243	1	0.897253	1	phosphoprotein phosphatase activity	F
GO:0004842	406	1	1	1	ubiquitin-protein ligase activity	F
GO:0004871	1540	3	1	1	signal transducer activity	F
GO:0005200	193	1	0.769282	1	structural constituent of cytoskeleton	F
GO:0005524	1985	3	1	1	ATP binding	F
GO:0005543	288	1	0.9927	1	phospholipid binding	F
GO:0005546	189	1	0.757786	1	phosphatidylinositol-4,5-bisphosphate binding	F
GO:0005623	2949	4	0.808292	1	cell	C
GO:0005635	805	1	1	1	nuclear envelope	C
GO:0005654	5794	9	0.895688	1	nucleoplasm	C
GO:0005700	418	1	1	1	polytene chromosome	C
GO:0005730	2063	4	1	1	nucleolus	C
GO:0005737	6065	11	0.969425	1	cytoplasm	C
GO:0005739	3183	5	1	1	mitochondrion	C
GO:0005741	215	1	0.828944	1	mitochondrial outer membrane	C
GO:0005743	434	1	1	1	mitochondrial inner membrane	C
GO:0005768	1561	2	0.917256	1	endosome	C
GO:0005769	401	1	1	1	early endosome	C
GO:0005770	269	1	0.954306	1	late endosome	C
GO:0005773	542	1	1	1	vacuole	C
GO:0005789	887	1	0.989228	1	endoplasmic reticulum membrane	C
GO:0005794	2865	4	0.856244	1	Golgi apparatus	C
GO:0005819	349	1	1	1	spindle	C
GO:0005856	2864	4	0.856827	1	cytoskeleton	C
GO:0005874	460	1	1	1	microtubule	C
GO:0005925	811	2	0.924518	1	focal adhesion	C
GO:0006334	351	1	1	1	nucleosome assembly	P
GO:0006351	807	2	0.919711	1	transcription, DNA-dependent	P
GO:0006355	997	2	1	1	regulation of transcription, DNA-dependent	P
GO:0006366	422	1	1	1	transcription from RNA polymerase II promoter	P
GO:0006367	192	1	0.766428	1	transcription initiation from RNA polymerase II promoter	P
GO:0006457	537	1	1	1	protein folding	P
GO:0006468	697	1	1	1	protein phosphorylation	P
GO:0006508	415	1	1	1	proteolysis	P
GO:0006520	349	1	1	1	cellular amino acid metabolic process	P
GO:0006605	941	1	0.931526	1	protein targeting	P
GO:0006810	2418	4	1	1	transport	P
GO:0006814	191	1	0.763561	1	sodium ion transport	P
GO:0006874	234	1	0.876137	1	cellular calcium ion homeostasis	P
GO:0006888	192	1	0.766428	1	ER to Golgi vesicle-mediated transport	P
GO:0006909	707	1	1	1	phagocytosis	P
GO:0006913	771	1	1	1	nucleocytoplasmic transport	P
GO:0006914	1148	2	1	1	autophagy	P
GO:0006950	2411	5	0.853671	1	response to stress	P
GO:0006974	425	1	1	1	response to DNA damage stimulus	P
GO:0007005	1129	1	0.756596	1	mitochondrion organization	P
GO:0007009	802	2	0.913672	1	plasma membrane organization	P
GO:0007010	2776	4	0.909174	1	cytoskeleton organization	P
GO:0007030	239	1	0.887961	1	Golgi organization	P
GO:0007049	2163	4	1	1	cell cycle	P
GO:0007155	2394	3	0.768617	1	cell adhesion	P
GO:0007165	5334	8	0.835761	1	signal transduction	P
GO:0007173	208	1	0.810583	1	epidermal growth factor receptor signaling pathway	P
GO:0007274	304	1	1	1	neuromuscular synaptic transmission	P
GO:0007275	728	1	1	1	multicellular organismal development	P
GO:0007283	780	1	1	1	spermatogenesis	P
GO:0007369	188	1	0.754879	1	gastrulation	P
GO:0007391	387	1	1	1	dorsal closure	P
GO:0007409	515	1	1	1	axonogenesis	P
GO:0007416	269	1	0.954306	1	synapse assembly	P
GO:0007419	266	1	0.948002	1	ventral cord development	P
GO:0007423	236	1	0.880895	1	sensory organ development	P
GO:0007435	259	1	0.933019	1	salivary gland morphogenesis	P
GO:0007476	894	1	0.981545	1	imaginal disc-derived wing morphogenesis	P
GO:0007517	610	1	1	1	muscle organ development	P
GO:0007568	1384	3	0.931968	1	aging	P
GO:0007584	188	1	0.754879	1	response to nutrient	P
GO:0007605	522	1	1	1	sensory perception of sound	P
GO:0007616	300	1	1	1	long-term memory	P
GO:0007623	471	1	1	1	circadian rhythm	P
GO:0008022	394	1	1	1	protein C-terminus binding	F
GO:0008045	318	1	1	1	motor axon guidance	P
GO:0008076	198	1	0.783359	1	voltage-gated potassium channel complex	C
GO:0008092	1848	3	1	1	cytoskeletal protein binding	F
GO:0008104	253	1	0.919861	1	protein localization	P
GO:0008152	437	1	1	1	metabolic process	P
GO:0008219	2627	4	1	1	cell death	P
GO:0008233	2815	6	0.755373	1	peptidase activity	F
GO:0008344	229	1	0.864074	1	adult locomotory behavior	P
GO:0008586	187	1	0.751958	1	imaginal disc-derived wing vein morphogenesis	P
GO:0009056	1482	2	0.982678	1	catabolic process	P
GO:0009058	2948	4	0.808851	1	biosynthetic process	P
GO:0009636	208	1	0.810583	1	response to toxin	P
GO:0009749	243	1	0.897253	1	response to glucose stimulus	P
GO:0009790	3128	6	0.949025	1	embryo development	P
GO:0009792	366	1	1	1	embryo development ending in birth or egg hatching	P
GO:0009952	270	1	0.956392	1	anterior/posterior pattern specification	P
GO:0010468	437	1	1	1	regulation of gene expression	P
GO:0010628	689	1	1	1	positive regulation of gene expression	P
GO:0012505	620	1	1	1	endomembrane system	C
GO:0014070	311	1	1	1	response to organic cyclic compound	P
GO:0015629	452	1	1	1	actin cytoskeleton	C
GO:0016020	1674	3	1	1	membrane	C
GO:0016055	459	1	1	1	Wnt receptor signaling pathway	P
GO:0016192	2349	4	1	1	vesicle-mediated transport	P
GO:0016199	230	1	0.866506	1	axon midline choice point recognition	P
GO:0016301	3549	7	0.86209	1	kinase activity	F
GO:0016328	249	1	0.910922	1	lateral plasma membrane	C
GO:0016477	518	1	1	1	cell migration	P
GO:0016567	418	1	1	1	protein ubiquitination	P
GO:0016568	273	1	0.962606	1	chromatin modification	P
GO:0016746	539	1	1	1	transferase activity, transferring acyl groups	F
GO:0016757	600	1	1	1	transferase activity, transferring glycosyl groups	F
GO:0016787	431	1	1	1	hydrolase activity	F
GO:0016798	311	1	1	1	hydrolase activity, acting on glycosyl bonds	F
GO:0016810	231	1	0.868928	1	hydrolase activity, acting on carbon-nitrogen (but not peptide) bonds	F
GO:0017053	270	1	0.956392	1	transcriptional repressor complex	C
GO:0017137	237	1	0.88326	1	Rab GTPase binding	F
GO:0018105	329	1	1	1	peptidyl-serine phosphorylation	P
GO:0019233	1369	2	1	1	sensory perception of pain	P
GO:0019901	747	1	1	1	protein kinase binding	F
GO:0022008	1148	2	1	1	neurogenesis	P
GO:0030017	197	1	0.780569	1	sarcomere	C
GO:0030018	505	1	1	1	Z disc	C
GO:0030036	476	1	1	1	actin cytoskeleton organization	P
GO:0030246	262	1	0.939487	1	carbohydrate binding	F
GO:0030308	213	1	0.823754	1	negative regulation of cell growth	P
GO:0030324	251	1	0.915409	1	lung development	P
GO:0030335	450	1	1	1	positive regulation of cell migration	P
GO:0030425	1070	1	0.807429	1	dendrite	C
GO:0030707	385	1	1	1	ovarian follicle cell development	P
GO:0030900	267	1	0.950111	1	forebrain development	P
GO:0031012	346	1	1	1	extracellular matrix	C
GO:0031965	382	1	1	1	nuclear membrane	C
GO:0031966	216	1	0.831522	1	mitochondrial membrane	C
GO:0032182	257	1	0.928666	1	small conjugating protein binding	F
GO:0032403	350	1	1	1	protein complex binding	F
GO:0034330	820	1	1	1	cell junction organization	P
GO:0034641	2809	4	0.889297	1	cellular nitrogen compound metabolic process	P
GO:0034655	408	1	1	1	nucleobase-containing compound catabolic process	P
GO:0035019	188	1	0.754879	1	somatic stem cell maintenance	P
GO:0035071	256	1	0.926477	1	salivary gland cell autophagic cell death	P
GO:0035556	815	1	1	1	intracellular signal transduction	P
GO:0040003	314	1	1	1	chitin-based cuticle development	P
GO:0040007	2511	5	0.921812	1	growth	P
GO:0040011	1787	3	1	1	locomotion	P
GO:0042060	382	1	1	1	wound healing	P
GO:0042302	277	1	0.970787	1	structural constituent of cuticle	F
GO:0042391	290	1	0.996595	1	regulation of membrane potential	P
GO:0042592	1829	4	0.83427	1	homeostatic process	P
GO:0042593	237	1	0.88326	1	glucose homeostasis	P
GO:0042742	199	1	0.786136	1	defense response to bacterium	P
GO:0042802	1003	2	1	1	identical protein binding	F
GO:0042826	207	1	0.807915	1	histone deacetylase binding	F
GO:0043005	934	1	0.938805	1	neuron projection	C
GO:0043009	240	1	0.890298	1	chordate embryonic development	P
GO:0043010	244	1	0.899554	1	camera-type eye development	P
GO:0043025	1299	3	0.852741	1	neuronal cell body	C
GO:0043161	336	1	1	1	proteasomal ubiquitin-dependent protein catabolic process	P
GO:0043226	3900	7	1	1	organelle	C
GO:0043231	705	2	0.78981	1	intracellular membrane-bounded organelle	C
GO:0043524	296	1	1	1	negative regulation of neuron apoptotic process	P
GO:0044281	1239	2	1	1	small molecule metabolic process	P
GO:0044403	559	1	1	1	symbiosis, encompassing mutualism through parasitism	P
GO:0045169	205	1	0.802542	1	fusome	C
GO:0045202	873	2	0.99634	1	synapse	C
GO:0045433	205	1	0.802542	1	male courtship behavior, veined wing generated song production	P
GO:0045475	339	1	1	1	locomotor rhythm	P
GO:0045665	190	1	0.76068	1	negative regulation of neuron differentiation	P
GO:0045892	758	2	0.859079	1	negative regulation of transcription, DNA-dependent	P
GO:0046686	209	1	0.81324	1	response to cadmium ion	P
GO:0046716	231	1	0.868928	1	muscle cell homeostasis	P
GO:0048471	1417	2	1	1	perinuclear region of cytoplasm	C
GO:0048477	808	1	1	1	oogenesis	P
GO:0048646	2794	5	1	1	anatomical structure formation involved in morphogenesis	P
GO:0048749	402	1	1	1	compound eye development	P
GO:0048812	516	1	1	1	neuron projection morphogenesis	P
GO:0048813	844	1	1	1	dendrite morphogenesis	P
GO:0048814	247	1	0.906401	1	regulation of dendrite morphogenesis	P
GO:0048839	199	1	0.786136	1	inner ear development	P
GO:0048856	7731	14	0.939942	1	anatomical structure development	P
GO:0050821	318	1	1	1	protein stabilization	P
GO:0050885	235	1	0.878521	1	neuromuscular process controlling balance	P
GO:0051301	1203	3	0.758626	1	cell division	P
GO:0055085	1606	2	0.881637	1	transmembrane transport	P
GO:0061024	1000	2	1	1	membrane organization	P
GO:0070062	3108	5	1	1	extracellular vesicular exosome	C
GO:0070374	289	1	0.994651	1	positive regulation of ERK1 and ERK2 cascade	P
GO:0072659	192	1	0.766428	1	protein localization in plasma membrane	P

## Sheet: R_merged_T5_Midgut_Virus_UP
ID	counts_AalbF5	counts_DE	pval	adjp	definition	division
GO:0035786	6	2	2.87e-13	5.28e-10	protein complex oligomerization	P
GO:0003876	9	2	7.21e-10	2.21e-07	AMP deaminase activity	F
GO:0007329	9	2	7.21e-10	2.21e-07	positive regulation of transcription from RNA polymerase II promoter by pheromones	P
GO:0032264	9	2	7.21e-10	2.21e-07	IMP salvage	P
GO:0072600	9	2	7.21e-10	2.21e-07	establishment of protein localization in Golgi	P
GO:0019002	10	2	4.14e-09	8.46e-07	GMP binding	F
GO:0042832	10	2	4.14e-09	8.46e-07	defense response to protozoan	P
GO:0007093	57	4	7.3e-09	1.34e-06	mitotic cell cycle checkpoint	P
GO:0000751	11	2	1.82e-08	1.46e-06	cell cycle arrest in response to pheromone	P
GO:0002134	11	2	1.82e-08	1.46e-06	UTP binding	F
GO:0002135	11	2	1.82e-08	1.46e-06	CTP binding	F
GO:0004396	11	2	1.82e-08	1.46e-06	hexokinase activity	F
GO:0015292	11	2	1.82e-08	1.46e-06	uniporter activity	F
GO:0031139	11	2	1.82e-08	1.46e-06	positive regulation of conjugation with cellular fusion	P
GO:0031276	11	2	1.82e-08	1.46e-06	negative regulation of lateral pseudopodium assembly	P
GO:0038002	11	2	1.82e-08	1.46e-06	endocrine signaling	P
GO:0051270	11	2	1.82e-08	1.46e-06	regulation of cellular component movement	P
GO:0071507	11	2	1.82e-08	1.46e-06	MAPK cascade involved in conjugation with cellular fusion	P
GO:1900029	11	2	1.82e-08	1.46e-06	positive regulation of ruffle assembly	P
GO:0004985	12	2	6.49e-08	4.78e-06	opioid receptor activity	F
GO:2000821	12	2	6.49e-08	4.78e-06	regulation of grooming behavior	P
GO:0010514	13	2	1.96e-07	1.09e-05	induction of conjugation with cellular fusion	P
GO:0031344	13	2	1.96e-07	1.09e-05	regulation of cell projection organization	P
GO:0044309	13	2	1.96e-07	1.09e-05	neuron spine	C
GO:0046586	13	2	1.96e-07	1.09e-05	regulation of calcium-dependent cell-cell adhesion	P
GO:0070536	36	3	1.8e-07	1.09e-05	protein K63-linked deubiquitination	P
GO:0090028	13	2	1.96e-07	1.09e-05	positive regulation of pheromone-dependent signal transduction involved in conjugation with cellular fusion	P
GO:0051228	14	2	5.17e-07	2.8e-05	mitotic spindle disassembly	P
GO:0061122	15	2	1.22e-06	6.22e-05	positive regulation of positive chemotaxis to cAMP	P
GO:0097113	15	2	1.22e-06	6.22e-05	alpha-amino-3-hydroxy-5-methyl-4-isoxazole propionate receptor clustering	P
GO:0032005	16	2	2.61e-06	0.000129795	signal transduction involved in conjugation with cellular fusion	P
GO:0030432	17	2	5.17e-06	0.000237898	peristalsis	P
GO:0035523	17	2	5.17e-06	0.000237898	protein K29-linked deubiquitination	P
GO:0048865	18	2	9.58e-06	0.000430008	stem cell fate commitment	P
GO:0042088	19	2	1.67e-05	0.000685199	T-helper 1 type immune response	P
GO:0051561	19	2	1.67e-05	0.000685199	elevation of mitochondrial calcium ion concentration	P
GO:0071947	19	2	1.67e-05	0.000685199	protein deubiquitination involved in ubiquitin-dependent protein catabolic process	P
GO:0046324	20	2	2.79e-05	0.00104701	regulation of glucose import	P
GO:0046534	20	2	2.79e-05	0.00104701	positive regulation of photoreceptor cell differentiation	P
GO:0071521	20	2	2.79e-05	0.00104701	Cdc42 GTPase complex	C
GO:0075306	20	2	2.79e-05	0.00104701	regulation of conidium formation	P
GO:0000281	291	7	4.13e-05	0.00152056	cytokinesis after mitosis	P
GO:0008328	21	2	4.44e-05	0.00154222	ionotropic glutamate receptor complex	C
GO:0015630	292	7	4.33e-05	0.00154222	microtubule cytoskeleton	C
GO:0070530	21	2	4.44e-05	0.00154222	K63-linked polyubiquitin binding	F
GO:0035099	104	4	5.68e-05	0.00193777	hemocyte migration	P
GO:0000935	22	2	6.81e-05	0.00208957	barrier septum	C
GO:0008679	2	1	7.49e-05	0.00208957	2-hydroxy-3-oxopropionate reductase activity	F
GO:0016346	2	1	7.49e-05	0.00208957	male meiotic chromosome movement towards spindle pole	P
GO:0030381	22	2	6.81e-05	0.00208957	chorion-containing eggshell pattern formation	P
GO:0031306	2	1	7.49e-05	0.00208957	intrinsic to mitochondrial outer membrane	C
GO:0032488	22	2	6.81e-05	0.00208957	Cdc42 protein signal transduction	P
GO:0032506	2	1	7.49e-05	0.00208957	cytokinetic process	P
GO:0048169	105	4	6.33e-05	0.00208957	regulation of long-term neuronal synaptic plasticity	P
GO:0051733	2	1	7.49e-05	0.00208957	polydeoxyribonucleotide kinase activity	F
GO:0051736	2	1	7.49e-05	0.00208957	ATP-dependent polyribonucleotide 5'-hydroxyl-kinase activity	F
GO:0055047	2	1	7.49e-05	0.00208957	generative cell mitosis	P
GO:0051897	107	4	7.8e-05	0.00214233	positive regulation of protein kinase B signaling cascade	P
GO:0051385	23	2	0.000101008	0.00273465	response to mineralocorticoid stimulus	P
GO:0006003	24	2	0.000145446	0.00357022	fructose 2,6-bisphosphate metabolic process	P
GO:0031284	24	2	0.000145446	0.00357022	positive regulation of guanylate cyclase activity	P
GO:0034260	62	3	0.000137103	0.00357022	negative regulation of GTPase activity	P
GO:0043274	24	2	0.000145446	0.00357022	phospholipase binding	F
GO:0048749	402	8	0.000143902	0.00357022	compound eye development	P
GO:2000630	24	2	0.000145446	0.00357022	positive regulation of miRNA metabolic process	P
GO:0000747	25	2	0.00020398	0.00481445	conjugation with cellular fusion	P
GO:0019896	25	2	0.00020398	0.00481445	axon transport of mitochondrion	P
GO:0021897	25	2	0.00020398	0.00481445	forebrain astrocyte development	P
GO:0032182	257	6	0.000267036	0.00622296	small conjugating protein binding	F
GO:0000070	123	4	0.000327539	0.00753749	mitotic sister chromatid segregation	P
GO:0035176	124	4	0.000354068	0.0080474	social behavior	P
GO:0030828	27	2	0.000374697	0.00831104	positive regulation of cGMP biosynthetic process	P
GO:0035022	27	2	0.000374697	0.00831104	positive regulation of Rac protein signal transduction	P
GO:0005547	71	3	0.000465945	0.010212	phosphatidylinositol-3,4,5-trisphosphate binding	F
GO:2000769	28	2	0.000493	0.0106778	regulation of establishment or maintenance of cell polarity regulating cell shape	P
GO:0072089	72	3	0.000524358	0.0112249	stem cell proliferation	P
GO:0019901	747	11	0.000582142	0.0123187	protein kinase binding	F
GO:0006000	29	2	0.000637567	0.0126211	fructose metabolic process	P
GO:0006851	29	2	0.000637567	0.0126211	mitochondrial calcium ion transport	P
GO:0008064	29	2	0.000637567	0.0126211	regulation of actin polymerization or depolymerization	P
GO:0030119	29	2	0.000637567	0.0126211	AP-type membrane coat adaptor complex	C
GO:0051146	29	2	0.000637567	0.0126211	striated muscle cell differentiation	P
GO:0060438	29	2	0.000637567	0.0126211	trachea development	P
GO:0005926	3	1	0.000688694	0.0128069	connecting hemi-adherens junction	C
GO:0010359	3	1	0.000688694	0.0128069	regulation of anion channel activity	P
GO:0046404	3	1	0.000688694	0.0128069	ATP-dependent polydeoxyribonucleotide 5'-hydroxyl-kinase activity	F
GO:0048827	3	1	0.000688694	0.0128069	phyllome development	P
GO:0051231	3	1	0.000688694	0.0128069	spindle elongation	P
GO:0051731	3	1	0.000688694	0.0128069	polynucleotide 5'-hydroxyl-kinase activity	F
GO:0043410	134	4	0.000725341	0.0133535	positive regulation of MAPK cascade	P
GO:0019954	30	2	0.000811727	0.0143691	asexual reproduction	P
GO:0035418	30	2	0.000811727	0.0143691	protein localization to synapse	P
GO:0035640	30	2	0.000811727	0.0143691	exploration behavior	P
GO:0051560	30	2	0.000811727	0.0143691	mitochondrial calcium ion homeostasis	P
GO:0005576	4656	7	0.000938114	0.0164483	extracellular region	C
GO:0005391	32	2	0.00126232	0.021719	sodium:potassium-exchanging ATPase activity	F
GO:0071625	32	2	0.00126232	0.021719	vocalization behavior	P
GO:0007309	81	3	0.0013404	0.0228488	oocyte axis specification	P
GO:0015074	2543	1	0.00153277	0.025179	DNA integration	P
GO:0031258	33	2	0.00154548	0.025179	lamellipodium membrane	C
GO:0045500	33	2	0.00154548	0.025179	sevenless signaling pathway	P
GO:0070482	33	2	0.00154548	0.025179	response to oxygen levels	P
GO:2000251	33	2	0.00154548	0.025179	positive regulation of actin cytoskeleton reorganization	P
GO:2001020	83	3	0.00160854	0.0259765	regulation of response to DNA damage stimulus	P
GO:0031152	84	3	0.00175667	0.028122	aggregation involved in sorocarp development	P
GO:0003858	4	1	0.00266501	0.0288663	3-hydroxybutyrate dehydrogenase activity	F
GO:0004340	4	1	0.00266501	0.0288663	glucokinase activity	F
GO:0005828	36	2	0.00266554	0.0288663	kinetochore microtubule	C
GO:0006259	3054	3	0.00237186	0.0288663	DNA metabolic process	P
GO:0007010	2776	26	0.00222712	0.0288663	cytoskeleton organization	P
GO:0007054	4	1	0.00266501	0.0288663	spindle assembly involved in male meiosis I	P
GO:0007204	154	4	0.00232185	0.0288663	elevation of cytosolic calcium ion concentration	P
GO:0008330	4	1	0.00266501	0.0288663	protein tyrosine/threonine phosphatase activity	F
GO:0008865	4	1	0.00266501	0.0288663	fructokinase activity	F
GO:0009697	4	1	0.00266501	0.0288663	salicylic acid biosynthetic process	P
GO:0009814	4	1	0.00266501	0.0288663	defense response, incompatible interaction	P
GO:0015196	4	1	0.00266501	0.0288663	L-tryptophan transmembrane transporter activity	F
GO:0015808	4	1	0.00266501	0.0288663	L-alanine transport	P
GO:0015827	4	1	0.00266501	0.0288663	tryptophan transport	P
GO:0019158	4	1	0.00266501	0.0288663	mannokinase activity	F
GO:0019264	4	1	0.00266501	0.0288663	glycine biosynthetic process from serine	P
GO:0019684	4	1	0.00266501	0.0288663	photosynthesis, light reaction	P
GO:0030121	35	2	0.00224394	0.0288663	AP-1 adaptor complex	C
GO:0030827	35	2	0.00224394	0.0288663	negative regulation of cGMP biosynthetic process	P
GO:0031877	4	1	0.00266501	0.0288663	somatostatin receptor binding	F
GO:0032307	4	1	0.00266501	0.0288663	negative regulation of prostaglandin secretion	P
GO:0035524	4	1	0.00266501	0.0288663	proline transmembrane transport	P
GO:0035795	4	1	0.00266501	0.0288663	negative regulation of mitochondrial membrane permeability	P
GO:0042592	1829	19	0.00239632	0.0288663	homeostatic process	P
GO:0043130	150	4	0.00188461	0.0288663	ubiquitin binding	F
GO:0043179	4	1	0.00266501	0.0288663	rhythmic excitation	P
GO:0043326	35	2	0.00224394	0.0288663	chemotaxis to folate	P
GO:0044351	34	2	0.00187162	0.0288663	macropinocytosis	P
GO:0045806	36	2	0.00266554	0.0288663	negative regulation of endocytosis	P
GO:0046673	36	2	0.00266554	0.0288663	negative regulation of compound eye retinal cell programmed cell death	P
GO:0047676	4	1	0.00266501	0.0288663	arachidonate-CoA ligase activity	F
GO:0050794	4	1	0.00266501	0.0288663	regulation of cellular process	P
GO:0050894	4	1	0.00266501	0.0288663	determination of affect	P
GO:0051000	35	2	0.00224394	0.0288663	positive regulation of nitric-oxide synthase activity	P
GO:0060378	4	1	0.00266501	0.0288663	regulation of brood size	P
GO:0070087	4	1	0.00266501	0.0288663	chromo shadow domain binding	F
GO:0070462	4	1	0.00266501	0.0288663	plus-end specific microtubule depolymerization	P
GO:0070463	4	1	0.00266501	0.0288663	tubulin-dependent ATPase activity	F
GO:0070552	4	1	0.00266501	0.0288663	BRISC complex	C
GO:0070905	4	1	0.00266501	0.0288663	serine binding	F
GO:0072356	4	1	0.00266501	0.0288663	chromosome passenger complex localization to kinetochore	P
GO:0090140	4	1	0.00266501	0.0288663	regulation of mitochondrial fission	P
GO:0097107	4	1	0.00266501	0.0288663	postsynaptic density assembly	P
GO:0097114	4	1	0.00266501	0.0288663	N-methyl-D-aspartate receptor clustering	P
GO:0097117	4	1	0.00266501	0.0288663	guanylate kinase-associated protein clustering	P
GO:1900451	4	1	0.00266501	0.0288663	positive regulation of glutamate receptor signaling pathway	P
GO:2000682	4	1	0.00266501	0.0288663	positive regulation of rubidium ion transport	P
GO:2000688	4	1	0.00266501	0.0288663	positive regulation of rubidium ion transmembrane transporter activity	P
GO:2000822	4	1	0.00266501	0.0288663	regulation of behavioral fear response	P
GO:2000969	4	1	0.00266501	0.0288663	positive regulation of alpha-amino-3-hydroxy-5-methyl-4-isoxazole propionate selective glutamate receptor activity	P
GO:2001247	4	1	0.00266501	0.0288663	positive regulation of phosphatidylcholine biosynthetic process	P
GO:0006110	37	2	0.00313939	0.0336024	regulation of glycolysis	P
GO:0050927	38	2	0.00366831	0.0388124	positive regulation of positive chemotaxis	P
GO:0007050	247	5	0.00395029	0.0415571	cell cycle arrest	P
GO:0003676	5160	11	0.00427673	0.0442329	nucleic acid binding	F
GO:0031305	39	2	0.00425495	0.0442329	integral to mitochondrial inner membrane	C
GO:2000637	39	2	0.00425495	0.0442329	positive regulation of gene silencing by miRNA	P
GO:0016242	40	2	0.00490182	0.0498577	negative regulation of macroautophagy	P
GO:0017034	40	2	0.00490182	0.0498577	Rap guanyl-nucleotide exchange factor activity	F
GO:0043327	40	2	0.00490182	0.0498577	chemotaxis to cAMP	P
GO:0032024	98	3	0.0050367	0.0509482	positive regulation of insulin secretion	P
GO:0000082	177	4	0.00644741	0.0595509	G1/S transition of mitotic cell cycle	P
GO:0000214	5	1	0.00666349	0.0595509	tRNA-intron endonuclease complex	C
GO:0000750	42	2	0.0063853	0.0595509	pheromone-dependent signal transduction involved in conjugation with cellular fusion	P
GO:0004372	5	1	0.00666349	0.0595509	glycine hydroxymethyltransferase activity	F
GO:0005280	5	1	0.00666349	0.0595509	hydrogen:amino acid symporter activity	F
GO:0005874	460	7	0.00653304	0.0595509	microtubule	C
GO:0008442	5	1	0.00666349	0.0595509	3-hydroxyisobutyrate dehydrogenase activity	F
GO:0008475	5	1	0.00666349	0.0595509	procollagen-lysine 5-dioxygenase activity	F
GO:0008732	5	1	0.00666349	0.0595509	L-allo-threonine aldolase activity	F
GO:0009069	5	1	0.00666349	0.0595509	serine family amino acid metabolic process	P
GO:0015180	5	1	0.00666349	0.0595509	L-alanine transmembrane transporter activity	F
GO:0021773	5	1	0.00666349	0.0595509	striatal medium spiny neuron differentiation	P
GO:0030267	5	1	0.00666349	0.0595509	glyoxylate reductase (NADP) activity	F
GO:0031061	5	1	0.00666349	0.0595509	negative regulation of histone methylation	P
GO:0032268	5	1	0.00666349	0.0595509	regulation of cellular protein metabolic process	P
GO:0034340	5	1	0.00666349	0.0595509	response to type I interferon	P
GO:0034506	5	1	0.00666349	0.0595509	chromosome, centromeric core region	C
GO:0040005	5	1	0.00666349	0.0595509	chitin-based cuticle attachment to epithelium	P
GO:0040026	42	2	0.0063853	0.0595509	positive regulation of vulval development	P
GO:0046850	5	1	0.00666349	0.0595509	regulation of bone remodeling	P
GO:0048170	5	1	0.00666349	0.0595509	positive regulation of long-term neuronal synaptic plasticity	P
GO:0051594	5	1	0.00666349	0.0595509	detection of glucose	P
GO:0030131	103	3	0.00686695	0.0610727	clathrin adaptor complex	C
GO:0042066	43	2	0.00722599	0.063651	perineurial glial growth	P
GO:0048315	43	2	0.00722599	0.063651	conidium formation	P
GO:0009536	106	3	0.00816053	0.070533	plastid	C
GO:0031234	183	4	0.00807576	0.070533	extrinsic to internal side of plasma membrane	C
GO:0040002	44	2	0.00813507	0.070533	collagen and cuticulin-based cuticle development	P
GO:0043491	44	2	0.00813507	0.070533	protein kinase B signaling cascade	P
GO:0005536	45	2	0.00911411	0.0780422	glucose binding	F
GO:0007569	45	2	0.00911411	0.0780422	cell aging	P
GO:0009887	279	5	0.00988038	0.0838238	organ morphogenesis	P
GO:0003964	1857	1	0.0100632	0.0846735	RNA-directed DNA polymerase activity	F
GO:0006901	46	2	0.0101645	0.0846735	vesicle coating	P
GO:0019855	46	2	0.0101645	0.0846735	calcium channel inhibitor activity	F
GO:0033268	46	2	0.0101645	0.0846735	node of Ranvier	C
GO:0016779	1834	1	0.0107261	0.0889497	nucleotidyltransferase activity	F
GO:0004571	47	2	0.0112875	0.0923565	mannosyl-oligosaccharide 1,2-alpha-mannosidase activity	F
GO:0060307	47	2	0.0112875	0.0923565	regulation of ventricular cardiomyocyte membrane repolarization	P
GO:0072002	47	2	0.0112875	0.0923565	Malpighian tubule development	P
GO:0004054	6	1	0.0129519	0.101036	arginine kinase activity	F
GO:0010319	6	1	0.0129519	0.101036	stromule	C
GO:0015966	6	1	0.0129519	0.101036	diadenosine tetraphosphate biosynthetic process	P
GO:0019318	6	1	0.0129519	0.101036	hexose metabolic process	P
GO:0030160	6	1	0.0129519	0.101036	GKAP/Homer scaffold activity	F
GO:0032232	6	1	0.0129519	0.101036	negative regulation of actin filament bundle assembly	P
GO:0035128	6	1	0.0129519	0.101036	post-embryonic forelimb morphogenesis	P
GO:0051491	196	4	0.0125586	0.101036	positive regulation of filopodium assembly	P
GO:0060076	48	2	0.012484	0.101036	excitatory synapse	C
GO:0005242	49	2	0.013755	0.105954	inward rectifier potassium channel activity	F
GO:0019226	49	2	0.013755	0.105954	transmission of nerve impulse	P
GO:0003924	628	8	0.0157115	0.12052	GTPase activity	F
GO:0007190	51	2	0.0165232	0.12416	activation of adenylate cyclase activity	P
GO:0030665	51	2	0.0165232	0.12416	clathrin coated vesicle membrane	C
GO:0035255	51	2	0.0165232	0.12416	ionotropic glutamate receptor binding	F
GO:0097110	120	3	0.0163692	0.12416	scaffold protein binding	F
GO:2001234	120	3	0.0163692	0.12416	negative regulation of apoptotic signaling pathway	P
GO:0030177	121	3	0.0171024	0.12799	positive regulation of Wnt receptor signaling pathway	P
GO:0001678	52	2	0.0180212	0.13218	cellular glucose homeostasis	P
GO:0005794	2865	24	0.017817	0.13218	Golgi apparatus	C
GO:0032588	122	3	0.0178561	0.13218	trans-Golgi network membrane	C
GO:0042659	52	2	0.0180212	0.13218	regulation of cell fate specification	P
GO:0050806	52	2	0.0180212	0.13218	positive regulation of synaptic transmission	P
GO:0001708	211	4	0.0195578	0.14092	cell fate specification	P
GO:0015758	53	2	0.0195956	0.14092	glucose transport	P
GO:0016491	1621	1	0.0194234	0.14092	oxidoreductase activity	F
GO:0031116	53	2	0.0195956	0.14092	positive regulation of microtubule polymerization	P
GO:0060170	53	2	0.0195956	0.14092	cilium membrane	C
GO:0000187	212	4	0.0200997	0.143983	activation of MAPK activity	P
GO:0003171	7	1	0.0214784	0.144842	atrioventricular valve development	P
GO:0004616	7	1	0.0214784	0.144842	phosphogluconate dehydrogenase (decarboxylating) activity	F
GO:0004994	7	1	0.0214784	0.144842	somatostatin receptor activity	F
GO:0009626	7	1	0.0214784	0.144842	plant-type hypersensitive response	P
GO:0010890	7	1	0.0214784	0.144842	positive regulation of sequestering of triglyceride	P
GO:0019102	7	1	0.0214784	0.144842	male somatic sex determination	P
GO:0021650	7	1	0.0214784	0.144842	vestibulocochlear nerve formation	P
GO:0031812	7	1	0.0214784	0.144842	P2Y1 nucleotide receptor binding	F
GO:0032116	7	1	0.0214784	0.144842	SMC loading complex	C
GO:0035371	126	3	0.0210796	0.144842	microtubule plus end	C
GO:0043533	7	1	0.0214784	0.144842	inositol 1,3,4,5 tetrakisphosphate binding	F
GO:0051987	7	1	0.0214784	0.144842	positive regulation of attachment of spindle microtubules to kinetochore	P
GO:0071567	7	1	0.0214784	0.144842	UFM1 hydrolase activity	F
GO:0090202	7	1	0.0214784	0.144842	gene looping	P
GO:1900028	7	1	0.0214784	0.144842	negative regulation of ruffle assembly	P
GO:1900182	54	2	0.0212465	0.144842	positive regulation of protein localization to nucleus	P
GO:0007049	2163	19	0.0222576	0.149548	cell cycle	P
GO:0032148	56	2	0.0247777	0.165274	activation of protein kinase B activity	P
GO:0035262	56	2	0.0247777	0.165274	gonad morphogenesis	P
GO:0051291	131	3	0.0255867	0.170055	protein heterooligomerization	P
GO:0045610	57	2	0.0266575	0.176534	regulation of hemocyte differentiation	P
GO:0030135	58	2	0.0286131	0.187462	coated vesicle	C
GO:0048167	134	3	0.0285503	0.187462	regulation of synaptic plasticity	P
GO:0051209	58	2	0.0286131	0.187462	release of sequestered calcium ion into cytosol	P
GO:0002369	8	1	0.0320109	0.193855	T cell cytokine production	P
GO:0005737	6065	43	0.0317949	0.193855	cytoplasm	C
GO:0006231	8	1	0.0320109	0.193855	dTMP biosynthetic process	P
GO:0030710	8	1	0.0320109	0.193855	regulation of border follicle cell delamination	P
GO:0030819	59	2	0.0306441	0.193855	positive regulation of cAMP biosynthetic process	P
GO:0034088	8	1	0.0320109	0.193855	maintenance of mitotic sister chromatid cohesion	P
GO:0034128	8	1	0.0320109	0.193855	negative regulation of MyD88-independent toll-like receptor signaling pathway	P
GO:0035476	8	1	0.0320109	0.193855	angioblast cell migration	P
GO:0035561	8	1	0.0320109	0.193855	regulation of chromatin binding	P
GO:0043547	334	5	0.0316168	0.193855	positive regulation of GTPase activity	P
GO:0045834	8	1	0.0320109	0.193855	positive regulation of lipid metabolic process	P
GO:0046580	137	3	0.0317106	0.193855	negative regulation of Ras protein signal transduction	P
GO:0048016	8	1	0.0320109	0.193855	inositol phosphate-mediated signaling	P
GO:0061063	8	1	0.0320109	0.193855	positive regulation of nematode larval development	P
GO:0070603	8	1	0.0320109	0.193855	SWI/SNF-type complex	C
GO:0071578	8	1	0.0320109	0.193855	zinc ion import	P
GO:0072520	59	2	0.0306441	0.193855	seminiferous tubule development	P
GO:0072656	8	1	0.0320109	0.193855	maintenance of protein location in mitochondrion	P
GO:0097016	8	1	0.0320109	0.193855	L27 domain binding	F
GO:0097193	59	2	0.0306441	0.193855	intrinsic apoptotic signaling pathway	P
GO:1900075	8	1	0.0320109	0.193855	positive regulation of neuromuscular synaptic transmission	P
GO:2000463	59	2	0.0306441	0.193855	positive regulation of excitatory postsynaptic membrane potential	P
GO:0060441	60	2	0.0327498	0.19768	epithelial tube branching involved in lung morphogenesis	P
GO:0005856	2864	23	0.0349334	0.207459	cytoskeleton	C
GO:0009570	61	2	0.0349297	0.207459	chloroplast stroma	C
GO:0015914	61	2	0.0349297	0.207459	phospholipid transport	P
GO:0022604	61	2	0.0349297	0.207459	regulation of cell morphogenesis	P
GO:0060997	61	2	0.0349297	0.207459	dendritic spine morphogenesis	P
GO:0008270	4194	11	0.0353017	0.208972	zinc ion binding	F
GO:0007163	237	4	0.0369599	0.217314	establishment or maintenance of cell polarity	P
GO:0010507	62	2	0.037183	0.217314	negative regulation of autophagy	P
GO:0019902	62	2	0.037183	0.217314	phosphatase binding	F
GO:0042593	237	4	0.0369599	0.217314	glucose homeostasis	P
GO:0019221	63	2	0.039509	0.230177	cytokine-mediated signaling pathway	P
GO:0008285	710	8	0.0397818	0.231036	negative regulation of cell proliferation	P
GO:0001226	9	1	0.0442443	0.237474	RNA polymerase II transcription corepressor binding	F
GO:0002495	9	1	0.0442443	0.237474	antigen processing and presentation of peptide antigen via MHC class II	P
GO:0006971	9	1	0.0442443	0.237474	hypotonic response	P
GO:0008092	1848	16	0.0441444	0.237474	cytoskeletal protein binding	F
GO:0010636	9	1	0.0442443	0.237474	positive regulation of mitochondrial fusion	P
GO:0010827	9	1	0.0442443	0.237474	regulation of glucose transport	P
GO:0015187	9	1	0.0442443	0.237474	glycine transmembrane transporter activity	F
GO:0022843	64	2	0.0419069	0.237474	voltage-gated cation channel activity	F
GO:0031134	9	1	0.0442443	0.237474	sister chromatid biorientation	P
GO:0031151	9	1	0.0442443	0.237474	histone methyltransferase activity (H3-K79 specific)	F
GO:0031468	9	1	0.0442443	0.237474	nuclear envelope reassembly	P
GO:0032403	350	5	0.0413605	0.237474	protein complex binding	F
GO:0034497	9	1	0.0442443	0.237474	protein localization to pre-autophagosomal structure	P
GO:0042287	9	1	0.0442443	0.237474	MHC protein binding	F
GO:0042289	9	1	0.0442443	0.237474	MHC class II protein binding	F
GO:0042331	64	2	0.0419069	0.237474	phototaxis	P
GO:0044233	9	1	0.0442443	0.237474	ER-mitochondrion membrane contact site	C
GO:0045161	9	1	0.0442443	0.237474	neuronal ion channel clustering	P
GO:0055024	9	1	0.0442443	0.237474	regulation of cardiac muscle tissue development	P
GO:0070717	9	1	0.0442443	0.237474	poly-purine tract binding	F
GO:0071532	9	1	0.0442443	0.237474	ankyrin repeat binding	F
GO:0090188	9	1	0.0442443	0.237474	negative regulation of pancreatic juice secretion	P
GO:2000021	9	1	0.0442443	0.237474	regulation of ion homeostasis	P
GO:2000305	9	1	0.0442443	0.237474	semaphorin-plexin signaling pathway involved in regulation of photoreceptor cell axon guidance	P
GO:2000677	9	1	0.0442443	0.237474	regulation of transcription regulatory region DNA binding	P
GO:0035097	65	2	0.0443757	0.237488	histone methyltransferase complex	C
GO:0005251	66	2	0.0469146	0.248904	delayed rectifier potassium channel activity	F
GO:0005740	66	2	0.0469146	0.248904	mitochondrial envelope	C
GO:0016183	66	2	0.0469146	0.248904	synaptic vesicle coating	P
GO:0030036	476	6	0.047245	0.249937	actin cytoskeleton organization	P
GO:0045886	150	3	0.0476935	0.251587	negative regulation of synaptic growth at neuromuscular junction	P
GO:0008565	250	4	0.0483628	0.254388	protein transporter activity	F
GO:0030097	251	4	0.0493168	0.258274	hemopoiesis	P
GO:0032729	67	2	0.0495225	0.258274	positive regulation of interferon-gamma production	P
GO:0045762	67	2	0.0495225	0.258274	positive regulation of adenylate cyclase activity	P
GO:0042802	1003	10	0.0498032	0.259005	identical protein binding	F
GO:0006898	152	3	0.0504817	0.261794	receptor-mediated endocytosis	P
GO:0001674	10	1	0.0578644	0.276697	female germ cell nucleus	C
GO:0003084	10	1	0.0578644	0.276697	positive regulation of systemic arterial blood pressure	P
GO:0004690	10	1	0.0578644	0.276697	cyclic nucleotide-dependent protein kinase activity	F
GO:0005880	10	1	0.0578644	0.276697	nuclear microtubule	C
GO:0006544	10	1	0.0578644	0.276697	glycine metabolic process	P
GO:0006563	10	1	0.0578644	0.276697	L-serine metabolic process	P
GO:0006565	10	1	0.0578644	0.276697	L-serine catabolic process	P
GO:0007032	70	2	0.0577497	0.276697	endosome organization	P
GO:0008542	155	3	0.0548269	0.276697	visual learning	P
GO:0010591	69	2	0.0549411	0.276697	regulation of lamellipodium assembly	P
GO:0010753	10	1	0.0578644	0.276697	positive regulation of cGMP-mediated signaling	P
GO:0019886	155	3	0.0548269	0.276697	antigen processing and presentation of exogenous peptide antigen via MHC class II	P
GO:0031267	10	1	0.0578644	0.276697	small GTPase binding	F
GO:0032206	10	1	0.0578644	0.276697	positive regulation of telomere maintenance	P
GO:0032811	10	1	0.0578644	0.276697	negative regulation of epinephrine secretion	P
GO:0034704	70	2	0.0577497	0.276697	calcium channel complex	C
GO:0035064	69	2	0.0549411	0.276697	methylated histone residue binding	F
GO:0035641	69	2	0.0549411	0.276697	locomotory exploration behavior	P
GO:0042998	10	1	0.0578644	0.276697	positive regulation of Golgi to plasma membrane protein transport	P
GO:0044320	10	1	0.0578644	0.276697	cellular response to leptin stimulus	P
GO:0045144	10	1	0.0578644	0.276697	meiotic sister chromatid segregation	P
GO:0046939	10	1	0.0578644	0.276697	nucleotide phosphorylation	P
GO:0048013	155	3	0.0548269	0.276697	ephrin receptor signaling pathway	P
GO:0060019	10	1	0.0578644	0.276697	radial glial cell differentiation	P
GO:0070445	10	1	0.0578644	0.276697	regulation of oligodendrocyte progenitor proliferation	P
GO:0070695	10	1	0.0578644	0.276697	FHF complex	C
GO:0072655	10	1	0.0578644	0.276697	establishment of protein localization in mitochondrion	P
GO:1900452	10	1	0.0578644	0.276697	regulation of long term synaptic depression	P
GO:0030659	262	4	0.0605389	0.28839	cytoplasmic vesicle membrane	C
GO:0045740	71	2	0.060623	0.28839	positive regulation of DNA replication	P
GO:0003712	160	3	0.0624988	0.296547	transcription cofactor activity	F
GO:0007428	72	2	0.0635597	0.300806	primary branching, open tracheal system	P
GO:0007165	5334	37	0.0652597	0.308059	signal transduction	P
GO:0043552	73	2	0.0665588	0.313388	positive regulation of phosphatidylinositol 3-kinase activity	P
GO:0045177	384	5	0.067815	0.318488	apical part of cell	C
GO:0001825	11	1	0.0725798	0.32503	blastocyst formation	P
GO:0004824	11	1	0.0725798	0.32503	lysine-tRNA ligase activity	F
GO:0006430	11	1	0.0725798	0.32503	lysyl-tRNA aminoacylation	P
GO:0007391	387	5	0.0705338	0.32503	dorsal closure	P
GO:0007614	166	3	0.0724017	0.32503	short-term memory	P
GO:0009534	11	1	0.0725798	0.32503	chloroplast thylakoid	C
GO:0010309	11	1	0.0725798	0.32503	acireductone dioxygenase [iron(II)-requiring] activity	F
GO:0015616	11	1	0.0725798	0.32503	DNA translocase activity	F
GO:0033687	11	1	0.0725798	0.32503	osteoblast proliferation	P
GO:0042297	11	1	0.0725798	0.32503	vocal learning	P
GO:0042982	11	1	0.0725798	0.32503	amyloid precursor protein metabolic process	P
GO:0045168	11	1	0.0725798	0.32503	cell-cell signaling involved in cell fate commitment	P
GO:0045499	11	1	0.0725798	0.32503	chemorepellent activity	F
GO:0046959	75	2	0.072739	0.32503	habituation	P
GO:0070672	11	1	0.0725798	0.32503	response to interleukin-15	P
GO:0090003	11	1	0.0725798	0.32503	regulation of establishment of protein localization in plasma membrane	P
GO:0090148	11	1	0.0725798	0.32503	membrane fission	P
GO:2000649	11	1	0.0725798	0.32503	regulation of sodium ion transmembrane transporter activity	P
GO:0051301	1203	11	0.073745	0.328728	cell division	P
GO:0008233	2815	7	0.0749314	0.333209	peptidase activity	F
GO:0008022	394	5	0.0771221	0.342125	protein C-terminus binding	F
GO:0090004	77	2	0.0791538	0.350293	positive regulation of establishment of protein localization in plasma membrane	P
GO:0005886	5079	35	0.0804244	0.355063	plasma membrane	C
GO:0006378	78	2	0.082446	0.362251	mRNA polyadenylation	P
GO:0010800	78	2	0.082446	0.362251	positive regulation of peptidyl-threonine phosphorylation	P
GO:0000132	174	3	0.086751	0.375593	establishment of mitotic spindle orientation	P
GO:0002209	12	1	0.0881349	0.375593	behavioral defense response	P
GO:0004598	12	1	0.0881349	0.375593	peptidylamidoglycolate lyase activity	F
GO:0007188	79	2	0.0857932	0.375593	adenylate cyclase-modulating G-protein coupled receptor signaling pathway	P
GO:0016021	7300	26	0.0871665	0.375593	integral to membrane	C
GO:0030314	12	1	0.0881349	0.375593	junctional membrane complex	C
GO:0030472	12	1	0.0881349	0.375593	mitotic spindle organization in nucleus	P
GO:0031117	12	1	0.0881349	0.375593	positive regulation of microtubule depolymerization	P
GO:0031957	12	1	0.0881349	0.375593	very long-chain fatty acid-CoA ligase activity	F
GO:0034702	12	1	0.0881349	0.375593	ion channel complex	C
GO:0046956	12	1	0.0881349	0.375593	positive phototaxis	P
GO:0097205	12	1	0.0881349	0.375593	renal filtration	P
GO:0008594	80	2	0.089194	0.378355	photoreceptor cell morphogenesis	P
GO:0031589	80	2	0.089194	0.378355	cell-substrate adhesion	P
GO:0003677	3476	10	0.0922611	0.387644	DNA binding	F
GO:0008306	177	3	0.0924583	0.387644	associative learning	P
GO:0032467	81	2	0.0926472	0.387644	positive regulation of cytokinesis	P
GO:0042632	81	2	0.0926472	0.387644	cholesterol homeostasis	P
GO:0050690	81	2	0.0926472	0.387644	regulation of defense response to virus by virus	P
GO:0051321	177	3	0.0924583	0.387644	meiotic cell cycle	P
GO:0004518	1067	1	0.0941249	0.392934	nuclease activity	F
GO:0000932	179	3	0.0963591	0.400445	cytoplasmic mRNA processing body	C
GO:0043548	82	2	0.0961515	0.400445	phosphatidylinositol 3-kinase binding	F
GO:0009058	2948	8	0.0979231	0.406028	biosynthetic process	P
GO:0007265	180	3	0.0983379	0.406831	Ras protein signal transduction	P
GO:0019894	83	2	0.0997057	0.410645	kinesin binding	F
GO:0046425	83	2	0.0997057	0.410645	regulation of JAK-STAT cascade	P
GO:0030426	416	5	0.100043	0.411113	growth cone	C
GO:0005829	5822	20	0.100294	0.411228	cytosol	C
GO:0004117	13	1	0.104312	0.412987	calmodulin-dependent cyclic-nucleotide phosphodiesterase activity	F
GO:0004679	13	1	0.104312	0.412987	AMP-activated protein kinase activity	F
GO:0019869	13	1	0.104312	0.412987	chloride channel inhibitor activity	F
GO:0031060	13	1	0.104312	0.412987	regulation of histone methylation	P
GO:0031933	13	1	0.104312	0.412987	telomeric heterochromatin	C
GO:0032414	13	1	0.104312	0.412987	positive regulation of ion transmembrane transporter activity	P
GO:0035087	13	1	0.104312	0.412987	siRNA loading onto RISC involved in RNA interference	P
GO:0046012	13	1	0.104312	0.412987	positive regulation of oskar mRNA translation	P
GO:0046653	13	1	0.104312	0.412987	tetrahydrofolate metabolic process	P
GO:0048101	13	1	0.104312	0.412987	calcium- and calmodulin-regulated 3',5'-cyclic-GMP phosphodiesterase activity	F
GO:0060453	13	1	0.104312	0.412987	regulation of gastric acid secretion	P
GO:0070293	13	1	0.104312	0.412987	renal absorption	P
GO:0071318	13	1	0.104312	0.412987	cellular response to ATP	P
GO:0097109	13	1	0.104312	0.412987	neuroligin family protein binding	F
GO:2000311	13	1	0.104312	0.412987	regulation of alpha-amino-3-hydroxy-5-methyl-4-isoxazole propionate selective glutamate receptor activity	P
GO:0030276	85	2	0.106959	0.422556	clathrin binding	F
GO:0007155	2394	6	0.10811	0.426189	cell adhesion	P
GO:0030165	185	3	0.10851	0.426852	PDZ domain binding	F
GO:0030669	86	2	0.110655	0.434363	clathrin-coated endocytic vesicle membrane	C
GO:0008586	187	3	0.112706	0.44147	imaginal disc-derived wing vein morphogenesis	P
GO:0000235	87	2	0.114396	0.444312	astral microtubule	C
GO:0008293	87	2	0.114396	0.444312	torso signaling pathway	P
GO:0070300	87	2	0.114396	0.444312	phosphatidic acid binding	F
GO:0090303	87	2	0.114396	0.444312	positive regulation of wound healing	P
GO:0000125	14	1	0.120932	0.450679	PCAF complex	C
GO:0005546	189	3	0.116972	0.450679	phosphatidylinositol-4,5-bisphosphate binding	F
GO:0005912	306	4	0.118523	0.450679	adherens junction	C
GO:0006739	14	1	0.120932	0.450679	NADP metabolic process	P
GO:0010571	14	1	0.120932	0.450679	positive regulation of DNA replication involved in S phase	P
GO:0015277	14	1	0.120932	0.450679	kainate selective glutamate receptor activity	F
GO:0017101	14	1	0.120932	0.450679	aminoacyl-tRNA synthetase multienzyme complex	C
GO:0030867	14	1	0.120932	0.450679	rough endoplasmic reticulum membrane	C
GO:0031697	14	1	0.120932	0.450679	beta-1 adrenergic receptor binding	F
GO:0032983	14	1	0.120932	0.450679	kainate selective glutamate receptor complex	C
GO:0034214	14	1	0.120932	0.450679	protein hexamerization	P
GO:0042304	14	1	0.120932	0.450679	regulation of fatty acid biosynthetic process	P
GO:0045347	14	1	0.120932	0.450679	negative regulation of MHC class II biosynthetic process	P
GO:0046320	14	1	0.120932	0.450679	regulation of fatty acid oxidation	P
GO:0046660	88	2	0.118181	0.450679	female sex differentiation	P
GO:0060563	14	1	0.120932	0.450679	neuroepithelial cell differentiation	P
GO:0070062	3108	9	0.117977	0.450679	extracellular vesicular exosome	C
GO:0070198	14	1	0.120932	0.450679	protein localization to chromosome, telomeric region	P
GO:1900273	14	1	0.120932	0.450679	positive regulation of long-term synaptic potentiation	P
GO:2000647	14	1	0.120932	0.450679	negative regulation of stem cell proliferation	P
GO:0019898	191	3	0.121308	0.451167	extrinsic to membrane	C
GO:0008017	436	5	0.123743	0.458373	microtubule binding	F
GO:0072659	192	3	0.123501	0.458373	protein localization in plasma membrane	P
GO:0010923	90	2	0.125878	0.464412	negative regulation of phosphatase activity	P
GO:0045596	90	2	0.125878	0.464412	negative regulation of cell differentiation	P
GO:0001934	312	4	0.127977	0.471211	positive regulation of protein phosphorylation	P
GO:0002168	93	2	0.137721	0.484298	instar larval development	P
GO:0002903	15	1	0.137845	0.484298	negative regulation of B cell apoptotic process	P
GO:0003064	15	1	0.137845	0.484298	regulation of heart rate by hormone	P
GO:0005048	15	1	0.137845	0.484298	signal sequence binding	F
GO:0006289	93	2	0.137721	0.484298	nucleotide-excision repair	P
GO:0007006	15	1	0.137845	0.484298	mitochondrial membrane organization	P
GO:0008053	15	1	0.137845	0.484298	mitochondrial fusion	P
GO:0009853	15	1	0.137845	0.484298	photorespiration	P
GO:0014009	15	1	0.137845	0.484298	glial cell proliferation	P
GO:0017017	15	1	0.137845	0.484298	MAP kinase tyrosine/serine/threonine phosphatase activity	F
GO:0019932	15	1	0.137845	0.484298	second-messenger-mediated signaling	P
GO:0021695	15	1	0.137845	0.484298	cerebellar cortex development	P
GO:0030730	15	1	0.137845	0.484298	sequestering of triglyceride	P
GO:0032154	196	3	0.132443	0.484298	cleavage furrow	C
GO:0035907	15	1	0.137845	0.484298	dorsal aorta development	P
GO:0043406	92	2	0.133735	0.484298	positive regulation of MAP kinase activity	P
GO:0044281	1239	2	0.133478	0.484298	small molecule metabolic process	P
GO:0051047	15	1	0.137845	0.484298	positive regulation of secretion	P
GO:0060288	15	1	0.137845	0.484298	formation of a compartment boundary	P
GO:0060319	15	1	0.137845	0.484298	primitive erythrocyte differentiation	P
GO:0061067	15	1	0.137845	0.484298	negative regulation of dauer larval development	P
GO:0097025	15	1	0.137845	0.484298	MPP7-DLG1-LIN7 complex	C
GO:0005938	724	7	0.138852	0.486908	cell cortex	C
GO:0030335	450	5	0.141901	0.496654	positive regulation of cell migration	P
GO:0004190	1210	2	0.144535	0.503956	aspartic-type endopeptidase activity	F
GO:0008016	322	4	0.144497	0.503956	regulation of heart contraction	P
GO:0035088	95	2	0.145802	0.504302	establishment or maintenance of apical/basal cell polarity	P
GO:0038128	95	2	0.145802	0.504302	ERBB2 signaling pathway	P
GO:0040007	2511	7	0.146004	0.504302	growth	P
GO:0045121	453	5	0.145955	0.504302	membrane raft	C
GO:0004813	16	1	0.154931	0.513	alanine-tRNA ligase activity	F
GO:0005890	16	1	0.154931	0.513	sodium:potassium-exchanging ATPase complex	C
GO:0005920	16	1	0.154931	0.513	smooth septate junction	C
GO:0006419	16	1	0.154931	0.513	alanyl-tRNA aminoacylation	P
GO:0007060	16	1	0.154931	0.513	male meiosis chromosome segregation	P
GO:0007067	1341	11	0.153374	0.513	mitosis	P
GO:0007100	16	1	0.154931	0.513	mitotic centrosome separation	P
GO:0008261	16	1	0.154931	0.513	allatostatin receptor activity	F
GO:0009113	16	1	0.154931	0.513	purine base biosynthetic process	P
GO:0010458	16	1	0.154931	0.513	exit from mitosis	P
GO:0010972	16	1	0.154931	0.513	negative regulation of G2/M transition of mitotic cell cycle	P
GO:0016772	16	1	0.154931	0.513	transferase activity, transferring phosphorus-containing groups	F
GO:0016906	16	1	0.154931	0.513	sterol 3-beta-glucosyltransferase activity	F
GO:0031748	16	1	0.154931	0.513	D1 dopamine receptor binding	F
GO:0034379	16	1	0.154931	0.513	very-low-density lipoprotein particle assembly	P
GO:0046825	16	1	0.154931	0.513	regulation of protein export from nucleus	P
GO:0051383	16	1	0.154931	0.513	kinetochore organization	P
GO:0051445	16	1	0.154931	0.513	regulation of meiotic cell cycle	P
GO:0060452	16	1	0.154931	0.513	positive regulation of cardiac muscle contraction	P
GO:0071678	16	1	0.154931	0.513	olfactory bulb axon guidance	P
GO:0071906	16	1	0.154931	0.513	CRD domain binding	F
GO:0072711	16	1	0.154931	0.513	cellular response to hydroxyurea	P
GO:0048854	208	3	0.160787	0.531433	brain morphogenesis	P
GO:0007472	99	2	0.162369	0.535701	wing disc morphogenesis	P
GO:0006813	210	3	0.165718	0.545773	potassium ion transport	P
GO:0001771	17	1	0.172094	0.558774	immunological synapse formation	P
GO:0005522	17	1	0.172094	0.558774	profilin binding	F
GO:0021955	17	1	0.172094	0.558774	central nervous system neuron axonogenesis	P
GO:0030117	101	2	0.170838	0.558774	membrane coat	C
GO:0032228	101	2	0.170838	0.558774	regulation of synaptic transmission, GABAergic	P
GO:0046655	17	1	0.172094	0.558774	folic acid metabolic process	P
GO:0070193	17	1	0.172094	0.558774	synaptonemal complex organization	P
GO:0003723	2425	7	0.17539	0.568473	RNA binding	F
GO:0005741	215	3	0.178288	0.576851	mitochondrial outer membrane	C
GO:0005929	917	8	0.184261	0.595131	cilium	C
GO:0005548	18	1	0.189255	0.599421	phospholipid transporter activity	F
GO:0005783	2531	18	0.187666	0.599421	endoplasmic reticulum	C
GO:0007015	483	5	0.189497	0.599421	actin filament organization	P
GO:0008108	18	1	0.189255	0.599421	UDP-glucose:hexose-1-phosphate uridylyltransferase activity	F
GO:0030291	18	1	0.189255	0.599421	protein serine/threonine kinase inhibitor activity	F
GO:0031315	18	1	0.189255	0.599421	extrinsic to mitochondrial outer membrane	C
GO:0032227	18	1	0.189255	0.599421	negative regulation of synaptic transmission, dopaminergic	P
GO:0035999	18	1	0.189255	0.599421	tetrahydrofolate interconversion	P
GO:0042923	18	1	0.189255	0.599421	neuropeptide binding	F
GO:0046602	18	1	0.189255	0.599421	regulation of mitotic centrosome separation	P
GO:0048873	105	2	0.188108	0.599421	homeostasis of number of cells within a tissue	P
GO:0051246	18	1	0.189255	0.599421	regulation of protein metabolic process	P
GO:0043167	6300	24	0.194247	0.613395	ion binding	F
GO:0005768	1561	12	0.198976	0.627251	endosome	C
GO:0000902	2720	19	0.199324	0.627274	cell morphogenesis	P
GO:0006564	19	1	0.206353	0.628966	L-serine biosynthetic process	P
GO:0006697	19	1	0.206353	0.628966	ecdysone biosynthetic process	P
GO:0006853	19	1	0.206353	0.628966	carnitine shuttle	P
GO:0008131	19	1	0.206353	0.628966	primary amine oxidase activity	F
GO:0008206	19	1	0.206353	0.628966	bile acid metabolic process	P
GO:0009308	19	1	0.206353	0.628966	amine metabolic process	P
GO:0014701	19	1	0.206353	0.628966	junctional sarcoplasmic reticulum membrane	C
GO:0016126	19	1	0.206353	0.628966	sterol biosynthetic process	P
GO:0016868	19	1	0.206353	0.628966	intramolecular transferase activity, phosphotransferases	F
GO:0019101	19	1	0.206353	0.628966	female somatic sex determination	P
GO:0019509	19	1	0.206353	0.628966	L-methionine salvage from methylthioadenosine	P
GO:0021877	19	1	0.206353	0.628966	forebrain neuron fate commitment	P
GO:0030054	782	7	0.201285	0.628966	cell junction	C
GO:0033147	19	1	0.206353	0.628966	negative regulation of intracellular estrogen receptor signaling pathway	P
GO:0035315	19	1	0.206353	0.628966	hair cell differentiation	P
GO:0050892	19	1	0.206353	0.628966	intestinal absorption	P
GO:0051770	19	1	0.206353	0.628966	positive regulation of nitric-oxide synthase biosynthetic process	P
GO:0051967	19	1	0.206353	0.628966	negative regulation of synaptic transmission, glutamatergic	P
GO:0090398	109	2	0.205768	0.628966	cellular senescence	P
GO:0001700	226	3	0.207068	0.630101	embryonic development via the syncytial blastoderm	P
GO:0005918	110	2	0.210237	0.63869	septate junction	C
GO:0034641	2809	9	0.2139	0.648748	cellular nitrogen compound metabolic process	P
GO:0007018	229	3	0.215164	0.649371	microtubule-based movement	P
GO:0008344	229	3	0.215164	0.649371	adult locomotory behavior	P
GO:0045860	111	2	0.214726	0.649371	positive regulation of protein kinase activity	P
GO:0005881	112	2	0.219235	0.65687	cytoplasmic microtubule	C
GO:0010228	20	1	0.223338	0.65687	vegetative to reproductive phase transition of meristem	P
GO:0015908	20	1	0.223338	0.65687	fatty acid transport	P
GO:0019900	231	3	0.220615	0.65687	kinase binding	F
GO:0030307	232	3	0.223357	0.65687	positive regulation of cell growth	P
GO:0030423	20	1	0.223338	0.65687	targeting of mRNA for destruction involved in RNA interference	P
GO:0030953	20	1	0.223338	0.65687	astral microtubule organization	P
GO:0031579	20	1	0.223338	0.65687	membrane raft organization	P
GO:0042595	20	1	0.223338	0.65687	behavioral response to starvation	P
GO:0044539	20	1	0.223338	0.65687	long-chain fatty acid import	P
GO:0045793	112	2	0.219235	0.65687	positive regulation of cell size	P
GO:0050849	20	1	0.223338	0.65687	negative regulation of calcium-mediated signaling	P
GO:0060964	20	1	0.223338	0.65687	regulation of gene silencing by miRNA	P
GO:0071733	20	1	0.223338	0.65687	transcriptional activation by promoter-enhancer looping	P
GO:2000766	20	1	0.223338	0.65687	negative regulation of cytoplasmic translation	P
GO:0030838	114	2	0.228306	0.669285	positive regulation of actin filament polymerization	P
GO:0043052	114	2	0.228306	0.669285	thermotaxis	P
GO:0003873	21	1	0.240173	0.671974	6-phosphofructo-2-kinase activity	F
GO:0005605	21	1	0.240173	0.671974	basal lamina	C
GO:0005975	1038	2	0.231793	0.671974	carbohydrate metabolic process	P
GO:0008340	655	6	0.230311	0.671974	determination of adult lifespan	P
GO:0008607	21	1	0.240173	0.671974	phosphorylase kinase regulator activity	F
GO:0009790	3128	21	0.237101	0.671974	embryo development	P
GO:0010569	21	1	0.240173	0.671974	regulation of double-strand break repair via homologous recombination	P
GO:0010899	21	1	0.240173	0.671974	regulation of phosphatidylcholine catabolic process	P
GO:0015193	21	1	0.240173	0.671974	L-proline transmembrane transporter activity	F
GO:0015824	21	1	0.240173	0.671974	proline transport	P
GO:0017137	237	3	0.237219	0.671974	Rab GTPase binding	F
GO:0021551	116	2	0.237444	0.671974	central nervous system morphogenesis	P
GO:0030215	21	1	0.240173	0.671974	semaphorin receptor binding	F
GO:0030229	21	1	0.240173	0.671974	very-low-density lipoprotein particle receptor activity	F
GO:0030473	21	1	0.240173	0.671974	nuclear migration along microtubule	P
GO:0034361	21	1	0.240173	0.671974	very-low-density lipoprotein particle	C
GO:0034447	21	1	0.240173	0.671974	very-low-density lipoprotein particle clearance	P
GO:0035046	21	1	0.240173	0.671974	pronuclear migration	P
GO:0035278	21	1	0.240173	0.671974	negative regulation of translation involved in gene silencing by miRNA	P
GO:0038025	21	1	0.240173	0.671974	reelin receptor activity	F
GO:0042159	21	1	0.240173	0.671974	lipoprotein catabolic process	P
GO:0043473	753	1	0.238393	0.671974	pigmentation	P
GO:0045892	758	1	0.234823	0.671974	negative regulation of transcription, DNA-dependent	P
GO:0048863	116	2	0.237444	0.671974	stem cell differentiation	P
GO:0050885	235	3	0.231645	0.671974	neuromuscular process controlling balance	P
GO:0051835	21	1	0.240173	0.671974	positive regulation of synapse structural plasticity	P
GO:0051968	21	1	0.240173	0.671974	positive regulation of synaptic transmission, glutamatergic	P
GO:0070508	21	1	0.240173	0.671974	cholesterol import	P
GO:1900744	21	1	0.240173	0.671974	regulation of p38MAPK cascade	P
GO:0007409	515	5	0.241463	0.674113	axonogenesis	P
GO:0007475	117	2	0.242036	0.674113	apposition of dorsal and ventral imaginal disc-derived wing surfaces	P
GO:0016236	117	2	0.242036	0.674113	macroautophagy	P
GO:0005923	239	3	0.242832	0.67429	tight junction	C
GO:0008134	1785	5	0.242478	0.67429	transcription factor binding	F
GO:0014069	374	4	0.24397	0.67643	postsynaptic density	C
GO:0007267	3142	21	0.245263	0.678992	cell-cell signaling	P
GO:0005041	22	1	0.256828	0.690036	low-density lipoprotein receptor activity	F
GO:0005849	22	1	0.256828	0.690036	mRNA cleavage factor complex	C
GO:0006349	22	1	0.256828	0.690036	regulation of gene expression by genetic imprinting	P
GO:0006461	1961	14	0.254112	0.690036	protein complex assembly	P
GO:0007079	22	1	0.256828	0.690036	mitotic chromosome movement towards spindle pole	P
GO:0007187	22	1	0.256828	0.690036	G-protein coupled receptor signaling pathway, coupled to cyclic nucleotide second messenger	P
GO:0007275	728	1	0.257124	0.690036	multicellular organismal development	P
GO:0015816	22	1	0.256828	0.690036	glycine transport	P
GO:0030228	22	1	0.256828	0.690036	lipoprotein particle receptor activity	F
GO:0032534	22	1	0.256828	0.690036	regulation of microvillus assembly	P
GO:0034629	22	1	0.256828	0.690036	cellular protein complex localization	P
GO:0043323	22	1	0.256828	0.690036	positive regulation of natural killer cell degranulation	P
GO:0045893	1004	2	0.254475	0.690036	positive regulation of transcription, DNA-dependent	P
GO:0048608	22	1	0.256828	0.690036	reproductive structure development	P
GO:0050852	242	3	0.251322	0.690036	T cell receptor signaling pathway	P
GO:0051225	120	2	0.255898	0.690036	spindle assembly	P
GO:0060136	22	1	0.256828	0.690036	embryonic process involved in female pregnancy	P
GO:0070679	22	1	0.256828	0.690036	inositol 1,4,5 trisphosphate binding	F
GO:0086091	119	2	0.251264	0.690036	regulation of heart rate by cardiac conduction	P
GO:0005525	526	5	0.260496	0.697183	GTP binding	F
GO:0019991	121	2	0.260544	0.697183	septate junction assembly	P
GO:0002091	23	1	0.273279	0.703646	negative regulation of receptor internalization	P
GO:0003779	682	6	0.270188	0.703646	actin binding	F
GO:0005852	122	2	0.265203	0.703646	eukaryotic translation initiation factor 3 complex	C
GO:0006399	249	3	0.271433	0.703646	tRNA metabolic process	P
GO:0008595	122	2	0.265203	0.703646	anterior/posterior axis specification, embryo	P
GO:0010765	23	1	0.273279	0.703646	positive regulation of sodium ion transport	P
GO:0014912	23	1	0.273279	0.703646	negative regulation of smooth muscle cell migration	P
GO:0016788	123	2	0.269872	0.703646	hydrolase activity, acting on ester bonds	F
GO:0019003	123	2	0.269872	0.703646	GDP binding	F
GO:0030159	23	1	0.273279	0.703646	receptor signaling complex scaffold activity	F
GO:0030914	23	1	0.273279	0.703646	STAGA complex	C
GO:0031154	23	1	0.273279	0.703646	culmination involved in sorocarp development	P
GO:0032095	23	1	0.273279	0.703646	regulation of response to food	P
GO:0032458	23	1	0.273279	0.703646	slow endocytic recycling	P
GO:0033130	23	1	0.273279	0.703646	acetylcholine receptor binding	F
GO:0034975	23	1	0.273279	0.703646	protein folding in endoplasmic reticulum	P
GO:0040014	122	2	0.265203	0.703646	regulation of multicellular organism growth	P
GO:0043219	23	1	0.273279	0.703646	lateral loop	C
GO:0045053	23	1	0.273279	0.703646	protein retention in Golgi apparatus	P
GO:0045329	23	1	0.273279	0.703646	carnitine biosynthetic process	P
GO:0045725	23	1	0.273279	0.703646	positive regulation of glycogen biosynthetic process	P
GO:0046330	123	2	0.269872	0.703646	positive regulation of JNK cascade	P
GO:0046835	23	1	0.273279	0.703646	carbohydrate phosphorylation	P
GO:0060316	23	1	0.273279	0.703646	positive regulation of ryanodine-sensitive calcium-release channel activity	P
GO:0061001	23	1	0.273279	0.703646	regulation of dendritic spine morphogenesis	P
GO:0071683	23	1	0.273279	0.703646	sensory dendrite	C
GO:0090331	23	1	0.273279	0.703646	negative regulation of platelet aggregation	P
GO:0005875	685	6	0.274779	0.704551	microtubule associated complex	C
GO:0007617	124	2	0.274552	0.704551	mating behavior	P
GO:0046331	534	5	0.274679	0.704551	lateral inhibition	P
GO:0001578	125	2	0.279241	0.708761	microtubule bundle formation	P
GO:0004843	125	2	0.279241	0.708761	ubiquitin-specific protease activity	F
GO:0005827	24	1	0.28951	0.708761	polar microtubule	C
GO:0006545	24	1	0.28951	0.708761	glycine biosynthetic process	P
GO:0006855	24	1	0.28951	0.708761	drug transmembrane transport	P
GO:0007110	24	1	0.28951	0.708761	cytokinesis after meiosis I	P
GO:0007396	24	1	0.28951	0.708761	suture of dorsal opening	P
GO:0007635	127	2	0.288648	0.708761	chemosensory behavior	P
GO:0008154	24	1	0.28951	0.708761	actin polymerization or depolymerization	P
GO:0010606	24	1	0.28951	0.708761	positive regulation of cytoplasmic mRNA processing body assembly	P
GO:0010628	689	6	0.280947	0.708761	positive regulation of gene expression	P
GO:0014033	24	1	0.28951	0.708761	neural crest cell differentiation	P
GO:0016301	3549	23	0.279822	0.708761	kinase activity	F
GO:0016558	24	1	0.28951	0.708761	protein import into peroxisome matrix	P
GO:0016581	24	1	0.28951	0.708761	NuRD complex	C
GO:0030551	24	1	0.28951	0.708761	cyclic nucleotide binding	F
GO:0032370	24	1	0.28951	0.708761	positive regulation of lipid transport	P
GO:0033276	24	1	0.28951	0.708761	transcription factor TFTC complex	C
GO:0034383	24	1	0.28951	0.708761	low-density lipoprotein particle clearance	P
GO:0035652	24	1	0.28951	0.708761	cargo loading into clathrin-coated vesicle	P
GO:0042803	1471	4	0.283438	0.708761	protein homodimerization activity	F
GO:0043198	126	2	0.28394	0.708761	dendritic shaft	C
GO:0043325	24	1	0.28951	0.708761	phosphatidylinositol-3,4-bisphosphate binding	F
GO:0043407	127	2	0.288648	0.708761	negative regulation of MAP kinase activity	P
GO:0045211	394	4	0.287224	0.708761	postsynaptic membrane	C
GO:0046662	127	2	0.288648	0.708761	regulation of oviposition	P
GO:0050679	125	2	0.279241	0.708761	positive regulation of epithelial cell proliferation	P
GO:0050974	24	1	0.28951	0.708761	detection of mechanical stimulus involved in sensory perception	P
GO:0051013	24	1	0.28951	0.708761	microtubule severing	P
GO:0051302	24	1	0.28951	0.708761	regulation of cell division	P
GO:0070373	127	2	0.288648	0.708761	negative regulation of ERK1 and ERK2 cascade	P
GO:0071813	24	1	0.28951	0.708761	lipoprotein particle binding	F
GO:2000310	24	1	0.28951	0.708761	regulation of N-methyl-D-aspartate selective glutamate receptor activity	P
GO:0004767	128	2	0.293363	0.71724	sphingomyelin phosphodiesterase activity	F
GO:0000139	548	5	0.300142	0.732841	Golgi membrane	C
GO:0000978	674	1	0.303065	0.738998	RNA polymerase II core promoter proximal region sequence-specific DNA binding	F
GO:0015278	25	1	0.305508	0.740053	calcium-release channel activity	F
GO:0016578	25	1	0.305508	0.740053	histone deubiquitination	P
GO:0030169	25	1	0.305508	0.740053	low-density lipoprotein particle binding	F
GO:0051343	25	1	0.305508	0.740053	positive regulation of cyclic-nucleotide phosphodiesterase activity	P
GO:0086089	25	1	0.305508	0.740053	voltage-gated potassium channel activity involved in atrial cardiomyocyte action potential repolarization	F
GO:0001932	131	2	0.307553	0.743051	regulation of protein phosphorylation	P
GO:0045184	131	2	0.307553	0.743051	establishment of protein localization	P
GO:0008284	707	6	0.309349	0.746412	positive regulation of cell proliferation	P
GO:0004725	262	3	0.309768	0.746444	protein tyrosine phosphatase activity	F
GO:0010586	26	1	0.321264	0.761192	miRNA metabolic process	P
GO:0018095	26	1	0.321264	0.761192	protein polyglutamylation	P
GO:0019217	26	1	0.321264	0.761192	regulation of fatty acid metabolic process	P
GO:0031346	26	1	0.321264	0.761192	positive regulation of cell projection organization	P
GO:0033298	26	1	0.321264	0.761192	contractile vacuole organization	P
GO:0033673	26	1	0.321264	0.761192	negative regulation of kinase activity	P
GO:0035331	26	1	0.321264	0.761192	negative regulation of hippo signaling cascade	P
GO:0045180	26	1	0.321264	0.761192	basal cortex	C
GO:0045721	26	1	0.321264	0.761192	negative regulation of gluconeogenesis	P
GO:0060080	26	1	0.321264	0.761192	regulation of inhibitory postsynaptic membrane potential	P
GO:2001243	26	1	0.321264	0.761192	negative regulation of intrinsic apoptotic signaling pathway	P
GO:0002223	134	2	0.321795	0.761472	stimulatory C-type lectin receptor signaling pathway	P
GO:0030900	267	3	0.324802	0.7676	forebrain development	P
GO:0000022	137	2	0.336077	0.774028	mitotic spindle elongation	P
GO:0005578	645	1	0.331241	0.774028	proteinaceous extracellular matrix	C
GO:0005770	269	3	0.330854	0.774028	late endosome	C
GO:0021800	27	1	0.336772	0.774028	cerebral cortex tangential migration	P
GO:0031297	27	1	0.336772	0.774028	replication fork processing	P
GO:0035925	27	1	0.336772	0.774028	mRNA 3'-UTR AU-rich region binding	F
GO:0036006	27	1	0.336772	0.774028	cellular response to macrophage colony-stimulating factor stimulus	P
GO:0036020	27	1	0.336772	0.774028	endolysosome membrane	C
GO:0044224	27	1	0.336772	0.774028	juxtaparanode region of axon	C
GO:0045887	136	2	0.331313	0.774028	positive regulation of synaptic growth at neuromuscular junction	P
GO:0048514	137	2	0.336077	0.774028	blood vessel morphogenesis	P
GO:0048872	27	1	0.336772	0.774028	homeostasis of number of cells	P
GO:0050900	136	2	0.331313	0.774028	leukocyte migration	P
GO:0051315	27	1	0.336772	0.774028	attachment of spindle microtubules to kinetochore involved in mitotic sister chromatid segregation	P
GO:0055131	27	1	0.336772	0.774028	C3HC4-type RING finger domain binding	F
GO:0060009	27	1	0.336772	0.774028	Sertoli cell development	P
GO:0060013	27	1	0.336772	0.774028	righting reflex	P
GO:0060022	27	1	0.336772	0.774028	hard palate development	P
GO:0060841	27	1	0.336772	0.774028	venous blood vessel development	P
GO:2000651	27	1	0.336772	0.774028	positive regulation of sodium ion transmembrane transporter activity	P
GO:0006897	417	4	0.339529	0.779392	endocytosis	P
GO:0007399	1049	8	0.340338	0.780277	nervous system development	P
GO:0005764	1051	8	0.343014	0.785433	lysosome	C
GO:0043226	3900	15	0.34498	0.788954	organelle	C
GO:0003700	891	2	0.346926	0.790346	sequence-specific DNA binding transcription factor activity	F
GO:0005623	2949	19	0.350351	0.790346	cell	C
GO:0007568	1384	4	0.347425	0.790346	aging	P
GO:0008345	140	2	0.350386	0.790346	larval locomotory behavior	P
GO:0021853	28	1	0.352028	0.790346	cerebral cortex GABAergic interneuron migration	P
GO:0030015	28	1	0.352028	0.790346	CCR4-NOT core complex	C
GO:0031115	28	1	0.352028	0.790346	negative regulation of microtubule polymerization	P
GO:0034437	28	1	0.352028	0.790346	glycoprotein transporter activity	F
GO:0034464	28	1	0.352028	0.790346	BBSome	C
GO:0045035	28	1	0.352028	0.790346	sensory organ precursor cell division	P
GO:0045773	140	2	0.350386	0.790346	positive regulation of axon extension	P
GO:0045821	28	1	0.352028	0.790346	positive regulation of glycolysis	P
GO:0051646	28	1	0.352028	0.790346	mitochondrion localization	P
GO:0071385	28	1	0.352028	0.790346	cellular response to glucocorticoid stimulus	P
GO:0090160	28	1	0.352028	0.790346	Golgi to lysosome transport	P
GO:0005765	423	4	0.353548	0.792792	lysosomal membrane	C
GO:0008188	141	2	0.355159	0.79447	neuropeptide receptor activity	F
GO:0090307	141	2	0.355159	0.79447	spindle assembly involved in mitosis	P
GO:0000155	29	1	0.367032	0.809228	two-component sensor activity	F
GO:0000272	29	1	0.367032	0.809228	polysaccharide catabolic process	P
GO:0001558	143	2	0.36471	0.809228	regulation of cell growth	P
GO:0004692	29	1	0.367032	0.809228	cGMP-dependent protein kinase activity	F
GO:0030118	29	1	0.367032	0.809228	clathrin coat	C
GO:0030371	29	1	0.367032	0.809228	translation repressor activity	F
GO:0035254	29	1	0.367032	0.809228	glutamate receptor binding	F
GO:0043968	29	1	0.367032	0.809228	histone H2A acetylation	P
GO:0045954	29	1	0.367032	0.809228	positive regulation of natural killer cell mediated cytotoxicity	P
GO:0051010	29	1	0.367032	0.809228	microtubule plus-end binding	F
GO:0051660	29	1	0.367032	0.809228	establishment of centrosome localization	P
GO:1900271	29	1	0.367032	0.809228	regulation of long-term synaptic potentiation	P
GO:0007455	144	2	0.369486	0.812692	eye-antennal disc morphogenesis	P
GO:0017124	144	2	0.369486	0.812692	SH3 domain binding	F
GO:0006937	145	2	0.374262	0.822214	regulation of muscle contraction	P
GO:0016324	861	2	0.376612	0.823987	apical plasma membrane	C
GO:0021895	30	1	0.381782	0.823987	cerebral cortex neuron differentiation	P
GO:0030132	30	1	0.381782	0.823987	clathrin coat of coated pit	C
GO:0030714	30	1	0.381782	0.823987	anterior/posterior axis specification, follicular epithelium	P
GO:0033897	30	1	0.381782	0.823987	ribonuclease T2 activity	F
GO:0034185	30	1	0.381782	0.823987	apolipoprotein binding	F
GO:0035646	30	1	0.381782	0.823987	endosome to melanosome transport	P
GO:0043014	30	1	0.381782	0.823987	alpha-tubulin binding	F
GO:0043266	30	1	0.381782	0.823987	regulation of potassium ion transport	P
GO:0060292	30	1	0.381782	0.823987	long term synaptic depression	P
GO:0060581	30	1	0.381782	0.823987	cell fate commitment involved in pattern specification	P
GO:0061158	30	1	0.381782	0.823987	3'-UTR-mediated mRNA destabilization	P
GO:0086008	30	1	0.381782	0.823987	voltage-gated potassium channel activity involved in cardiac muscle cell action potential repolarization	F
GO:0086009	30	1	0.381782	0.823987	membrane repolarization	P
GO:0086011	30	1	0.381782	0.823987	membrane repolarization involved in regulation of action potential	P
GO:0050254	147	2	0.383812	0.827398	rhodopsin kinase activity	F
GO:0010468	437	4	0.38676	0.832777	regulation of gene expression	P
GO:0006833	31	1	0.396281	0.840498	water transport	P
GO:0030237	31	1	0.396281	0.840498	female sex determination	P
GO:0031902	149	2	0.393359	0.840498	late endosome membrane	C
GO:0032281	31	1	0.396281	0.840498	alpha-amino-3-hydroxy-5-methyl-4-isoxazolepropionic acid selective glutamate receptor complex	C
GO:0043622	31	1	0.396281	0.840498	cortical microtubule organization	P
GO:0045022	31	1	0.396281	0.840498	early endosome to late endosome transport	P
GO:0048662	31	1	0.396281	0.840498	negative regulation of smooth muscle cell proliferation	P
GO:0070374	289	3	0.392366	0.840498	positive regulation of ERK1 and ERK2 cascade	P
GO:0072554	31	1	0.396281	0.840498	blood vessel lumenization	P
GO:0090038	31	1	0.396281	0.840498	negative regulation of protein kinase C signaling cascade	P
GO:0097011	31	1	0.396281	0.840498	cellular response to granulocyte macrophage colony-stimulating factor stimulus	P
GO:0097120	31	1	0.396281	0.840498	receptor localization to synapse	P
GO:0030141	151	2	0.402898	0.853307	secretory granule	C
GO:0043066	836	2	0.403247	0.853307	negative regulation of apoptotic process	P
GO:0001676	32	1	0.41053	0.855929	long-chain fatty acid metabolic process	P
GO:0006357	834	2	0.405456	0.855929	regulation of transcription from RNA polymerase II promoter	P
GO:0006379	32	1	0.41053	0.855929	mRNA cleavage	P
GO:0007301	32	1	0.41053	0.855929	female germline ring canal formation	P
GO:0007541	32	1	0.41053	0.855929	sex determination, primary response to X:A ratio	P
GO:0007626	445	4	0.406011	0.855929	locomotory behavior	P
GO:0008544	152	2	0.407665	0.855929	epidermis development	P
GO:0008603	32	1	0.41053	0.855929	cAMP-dependent protein kinase regulator activity	F
GO:0010754	32	1	0.41053	0.855929	negative regulation of cGMP-mediated signaling	P
GO:0030299	32	1	0.41053	0.855929	intestinal cholesterol absorption	P
GO:0031527	32	1	0.41053	0.855929	filopodium membrane	C
GO:1900052	32	1	0.41053	0.855929	regulation of retinoic acid biosynthetic process	P
GO:0008361	153	2	0.412429	0.858915	regulation of cell size	P
GO:0043524	296	3	0.414216	0.861663	negative regulation of neuron apoptotic process	P
GO:0004871	1540	5	0.415329	0.863003	signal transducer activity	F
GO:0004519	571	1	0.416462	0.864381	endonuclease activity	F
GO:0016363	154	2	0.417189	0.864916	nuclear matrix	C
GO:0001071	1066	3	0.41817	0.865973	nucleic acid binding transcription factor activity	F
GO:0006518	33	1	0.424532	0.871308	peptide metabolic process	P
GO:0007019	33	1	0.424532	0.871308	microtubule depolymerization	P
GO:0016200	33	1	0.424532	0.871308	synaptic target attraction	P
GO:0016330	33	1	0.424532	0.871308	second mitotic wave involved in compound eye morphogenesis	P
GO:0031641	33	1	0.424532	0.871308	regulation of myelination	P
GO:0040023	33	1	0.424532	0.871308	establishment of nucleus localization	P
GO:0050861	33	1	0.424532	0.871308	positive regulation of B cell receptor signaling pathway	P
GO:0060372	33	1	0.424532	0.871308	regulation of atrial cardiomyocyte membrane repolarization	P
GO:0016023	1527	5	0.42698	0.874505	cytoplasmic membrane-bounded vesicle	C
GO:0035556	815	2	0.42704	0.874505	intracellular signal transduction	P
GO:0005262	157	2	0.431451	0.881577	calcium channel activity	F
GO:0016197	157	2	0.431451	0.881577	endosomal transport	P
GO:0044403	559	1	0.432346	0.882426	symbiosis, encompassing mutualism through parasitism	P
GO:0005635	805	2	0.438846	0.884914	nuclear envelope	C
GO:0005672	34	1	0.438291	0.884914	transcription factor TFIIA complex	C
GO:0006810	2418	9	0.438852	0.884914	transport	P
GO:0008637	34	1	0.438291	0.884914	apoptotic mitochondrial changes	P
GO:0016208	34	1	0.438291	0.884914	AMP binding	F
GO:0034329	34	1	0.438291	0.884914	cell junction assembly	P
GO:0035855	34	1	0.438291	0.884914	megakaryocyte development	P
GO:0040015	34	1	0.438291	0.884914	negative regulation of multicellular organism growth	P
GO:0044300	34	1	0.438291	0.884914	cerebellar mossy fiber	C
GO:0055075	34	1	0.438291	0.884914	potassium ion homeostasis	P
GO:0005811	1278	4	0.443039	0.892379	lipid particle	C
GO:0006950	2411	9	0.444199	0.893738	response to stress	P
GO:0030496	306	3	0.445611	0.893778	midbody	C
GO:0035147	160	2	0.445675	0.893778	branch fusion, open tracheal system	P
GO:0046579	160	2	0.445675	0.893778	positive regulation of Ras protein signal transduction	P
GO:0008089	35	1	0.451811	0.898255	anterograde axon cargo transport	P
GO:0008219	2627	10	0.448495	0.898255	cell death	P
GO:0019870	35	1	0.451811	0.898255	potassium channel inhibitor activity	F
GO:0035591	35	1	0.451811	0.898255	signaling adaptor activity	F
GO:0045638	35	1	0.451811	0.898255	negative regulation of myeloid cell differentiation	P
GO:0048487	35	1	0.451811	0.898255	beta-tubulin binding	F
GO:2001224	35	1	0.451811	0.898255	positive regulation of neuron migration	P
GO:0008135	466	4	0.457288	0.908163	translation factor activity, nucleic acid binding	F
GO:0007059	629	5	0.459872	0.91035	chromosome segregation	P
GO:0031901	163	2	0.459856	0.91035	early endosome membrane	C
GO:0060027	163	2	0.459856	0.91035	convergent extension involved in gastrulation	P
GO:0006457	537	1	0.463164	0.913813	protein folding	P
GO:0007064	36	1	0.465096	0.913813	mitotic sister chromatid cohesion	P
GO:0018107	164	2	0.464572	0.913813	peptidyl-threonine phosphorylation	P
GO:0021591	36	1	0.465096	0.913813	ventricular system development	P
GO:0035748	36	1	0.465096	0.913813	myelin sheath abaxonal region	C
GO:0048843	36	1	0.465096	0.913813	negative regulation of axon extension involved in axon guidance	P
GO:0051016	36	1	0.465096	0.913813	barbed-end actin filament capping	P
GO:0042254	532	1	0.470489	0.923422	ribosome biogenesis	P
GO:0002931	37	1	0.478152	0.925633	response to ischemia	P
GO:0004467	37	1	0.478152	0.925633	long-chain fatty acid-CoA ligase activity	F
GO:0004535	37	1	0.478152	0.925633	poly(A)-specific ribonuclease activity	F
GO:0004866	37	1	0.478152	0.925633	endopeptidase inhibitor activity	F
GO:0007009	802	6	0.473115	0.925633	plasma membrane organization	P
GO:0007098	37	1	0.478152	0.925633	centrosome cycle	P
GO:0042053	37	1	0.478152	0.925633	regulation of dopamine metabolic process	P
GO:0048730	37	1	0.478152	0.925633	epidermis morphogenesis	P
GO:0048870	2022	13	0.47465	0.925633	cell motility	P
GO:0060976	37	1	0.478152	0.925633	coronary vasculature development	P
GO:0061176	37	1	0.478152	0.925633	type Ib terminal button	C
GO:0070628	37	1	0.478152	0.925633	proteasome binding	F
GO:1900025	37	1	0.478152	0.925633	negative regulation of substrate adhesion-dependent cell spreading	P
GO:0000278	167	2	0.478683	0.925689	mitotic cell cycle	P
GO:0000124	38	1	0.490982	0.929935	SAGA complex	C
GO:0000288	38	1	0.490982	0.929935	nuclear-transcribed mRNA catabolic process, deadenylation-dependent decay	P
GO:0001935	38	1	0.490982	0.929935	endothelial cell proliferation	P
GO:0004862	38	1	0.490982	0.929935	cAMP-dependent protein kinase inhibitor activity	F
GO:0005905	169	2	0.488059	0.929935	coated pit	C
GO:0006388	38	1	0.490982	0.929935	tRNA splicing, via endonucleolytic cleavage and ligation	P
GO:0007506	38	1	0.490982	0.929935	gonadal mesoderm development	P
GO:0010460	38	1	0.490982	0.929935	positive regulation of heart rate	P
GO:0016020	1674	11	0.482612	0.929935	membrane	C
GO:0016579	169	2	0.488059	0.929935	protein deubiquitination	P
GO:0030122	38	1	0.490982	0.929935	AP-2 adaptor complex	C
GO:0031434	38	1	0.490982	0.929935	mitogen-activated protein kinase kinase binding	F
GO:0032528	38	1	0.490982	0.929935	microvillus organization	P
GO:0048884	38	1	0.490982	0.929935	neuromast development	P
GO:0060074	38	1	0.490982	0.929935	synapse maturation	P
GO:0071212	38	1	0.490982	0.929935	subsynaptic reticulum	C
GO:0072358	38	1	0.490982	0.929935	cardiovascular system development	P
GO:0086013	38	1	0.490982	0.929935	membrane repolarization involved in regulation of cardiac muscle cell action potential	P
GO:2000036	38	1	0.490982	0.929935	regulation of stem cell maintenance	P
GO:2000188	38	1	0.490982	0.929935	regulation of cholesterol homeostasis	P
GO:0048812	516	1	0.49477	0.936147	neuron projection morphogenesis	P
GO:0010906	647	5	0.497339	0.940043	regulation of glucose metabolic process	P
GO:0007426	172	2	0.502071	0.944106	tracheal outgrowth, open tracheal system	P
GO:0017046	39	1	0.503591	0.944106	peptide hormone binding	F
GO:0030330	39	1	0.503591	0.944106	DNA damage response, signal transduction by p53 class mediator	P
GO:0033148	39	1	0.503591	0.944106	positive regulation of intracellular estrogen receptor signaling pathway	P
GO:0036010	39	1	0.503591	0.944106	protein localization in endosome	P
GO:0042130	39	1	0.503591	0.944106	negative regulation of T cell proliferation	P
GO:0043268	39	1	0.503591	0.944106	positive regulation of potassium ion transport	P
GO:0005777	510	1	0.504217	0.944316	peroxisome	C
GO:0003743	325	3	0.505552	0.945855	translation initiation factor activity	F
GO:0045747	173	2	0.506727	0.94613	positive regulation of Notch signaling pathway	P
GO:0060048	173	2	0.506727	0.94613	cardiac muscle contraction	P
GO:0000245	40	1	0.515986	0.949036	spliceosomal complex assembly	P
GO:0000812	40	1	0.515986	0.949036	Swr1 complex	C
GO:0005249	174	2	0.511375	0.949036	voltage-gated potassium channel activity	F
GO:0006355	997	7	0.515337	0.949036	regulation of transcription, DNA-dependent	P
GO:0006829	40	1	0.515986	0.949036	zinc ion transport	P
GO:0009908	40	1	0.515986	0.949036	flower development	P
GO:0019722	175	2	0.516016	0.949036	calcium-mediated signaling	P
GO:0030014	40	1	0.515986	0.949036	CCR4-NOT complex	C
GO:0030705	327	3	0.511866	0.949036	cytoskeleton-dependent intracellular transport	P
GO:0030723	40	1	0.515986	0.949036	ovarian fusome organization	P
GO:0031017	40	1	0.515986	0.949036	exocrine pancreas development	P
GO:0042054	40	1	0.515986	0.949036	histone methyltransferase activity	F
GO:0045196	40	1	0.515986	0.949036	establishment or maintenance of neuroblast polarity	P
GO:0097228	40	1	0.515986	0.949036	sperm principal piece	C
GO:0001726	176	2	0.520648	0.950499	ruffle	C
GO:0001829	41	1	0.52817	0.950499	trophectodermal cell differentiation	P
GO:0001838	41	1	0.52817	0.950499	embryonic epithelial tube formation	P
GO:0001885	41	1	0.52817	0.950499	endothelial cell development	P
GO:0005739	3183	13	0.521778	0.950499	mitochondrion	C
GO:0006397	1174	8	0.520092	0.950499	mRNA processing	P
GO:0006896	41	1	0.52817	0.950499	Golgi to vacuole transport	P
GO:0007080	41	1	0.52817	0.950499	mitotic metaphase plate congression	P
GO:0019904	494	4	0.526765	0.950499	protein domain specific binding	F
GO:0021796	41	1	0.52817	0.950499	cerebral cortex regionalization	P
GO:0022857	2096	8	0.522813	0.950499	transmembrane transporter activity	F
GO:0030136	177	2	0.525273	0.950499	clathrin-coated vesicle	C
GO:0031588	41	1	0.52817	0.950499	AMP-activated protein kinase complex	C
GO:0036002	41	1	0.52817	0.950499	pre-mRNA binding	F
GO:0048745	41	1	0.52817	0.950499	smooth muscle tissue development	P
GO:0050699	41	1	0.52817	0.950499	WW domain binding	F
GO:0051294	41	1	0.52817	0.950499	establishment of spindle orientation	P
GO:0055074	41	1	0.52817	0.950499	calcium ion homeostasis	P
GO:0061024	1000	7	0.520315	0.950499	membrane organization	P
GO:0071526	41	1	0.52817	0.950499	semaphorin-plexin signaling pathway	P
GO:0001077	494	1	0.530361	0.95258	RNA polymerase II core promoter proximal region sequence-specific DNA binding transcription factor activity involved in positive regulation of transcription	F
GO:0007552	178	2	0.529889	0.95258	metamorphosis	P
GO:0001755	179	2	0.534497	0.959074	neural crest cell migration	P
GO:0001653	42	1	0.540148	0.960786	peptide receptor activity	F
GO:0005721	42	1	0.540148	0.960786	centromeric heterochromatin	C
GO:0007034	667	5	0.539433	0.960786	vacuolar transport	P
GO:0008568	42	1	0.540148	0.960786	microtubule-severing ATPase activity	F
GO:0035158	42	1	0.540148	0.960786	regulation of tube diameter, open tracheal system	P
GO:0045010	42	1	0.540148	0.960786	actin nucleation	P
GO:0050999	42	1	0.540148	0.960786	regulation of nitric-oxide synthase activity	P
GO:2000378	42	1	0.540148	0.960786	negative regulation of reactive oxygen species metabolic process	P
GO:0000079	43	1	0.551927	0.968634	regulation of cyclin-dependent protein kinase activity	P
GO:0000792	43	1	0.551927	0.968634	heterochromatin	C
GO:0004691	43	1	0.551927	0.968634	cAMP-dependent protein kinase activity	F
GO:0006412	1183	4	0.547806	0.968634	translation	P
GO:0010389	43	1	0.551927	0.968634	regulation of G2/M transition of mitotic cell cycle	P
GO:0015271	43	1	0.551927	0.968634	outward rectifier potassium channel activity	F
GO:0019233	1369	9	0.547406	0.968634	sensory perception of pain	P
GO:0030223	43	1	0.551927	0.968634	neutrophil differentiation	P
GO:0032967	43	1	0.551927	0.968634	positive regulation of collagen biosynthetic process	P
GO:0034389	43	1	0.551927	0.968634	lipid particle organization	P
GO:0035186	43	1	0.551927	0.968634	syncytial blastoderm mitotic cell cycle	P
GO:0042428	43	1	0.551927	0.968634	serotonin metabolic process	P
GO:0045332	43	1	0.551927	0.968634	phospholipid translocation	P
GO:0048813	844	6	0.550459	0.968634	dendrite morphogenesis	P
GO:0005730	2063	8	0.55353	0.970522	nucleolus	C
GO:0005267	184	2	0.557406	0.976389	potassium channel activity	F
GO:0051276	1556	10	0.558994	0.978239	chromosome organization	P
GO:0040008	185	2	0.561961	0.980549	regulation of growth	P
GO:0046873	44	1	0.56351	0.980549	metal ion transmembrane transporter activity	F
GO:0060306	44	1	0.56351	0.980549	regulation of membrane repolarization	P
GO:0060996	44	1	0.56351	0.980549	dendritic spine development	P
GO:0071577	44	1	0.56351	0.980549	zinc ion transmembrane transport	P
GO:1900027	44	1	0.56351	0.980549	regulation of ruffle assembly	P
GO:0001843	186	2	0.566506	0.983904	neural tube closure	P
GO:0031647	186	2	0.566506	0.983904	regulation of protein stability	P
GO:0005198	940	3	0.568543	0.98651	structural molecule activity	F
GO:0002080	45	1	0.574902	0.986838	acrosomal membrane	C
GO:0006909	707	2	0.5726	0.986838	phagocytosis	P
GO:0007229	187	2	0.571042	0.986838	integrin-mediated signaling pathway	P
GO:0007369	188	2	0.575569	0.986838	gastrulation	P
GO:0007584	188	2	0.575569	0.986838	response to nutrient	P
GO:0016333	45	1	0.574902	0.986838	morphogenesis of follicular epithelium	P
GO:0016336	45	1	0.574902	0.986838	establishment or maintenance of polarity of larval imaginal disc epithelium	P
GO:0032888	45	1	0.574902	0.986838	regulation of mitotic spindle elongation	P
GO:0035066	45	1	0.574902	0.986838	positive regulation of histone acetylation	P
GO:0035222	45	1	0.574902	0.986838	wing disc pattern formation	P
GO:0043231	705	2	0.5757	0.986838	intracellular membrane-bounded organelle	C
GO:0046872	2262	9	0.570538	0.986838	metal ion binding	F
GO:0048856	7731	35	0.570977	0.986838	anatomical structure development	P
GO:0048666	467	1	0.577814	0.988884	neuron development	P
GO:0051186	348	3	0.577968	0.988884	cofactor metabolic process	P
GO:0043565	703	2	0.578817	0.989416	sequence-specific DNA binding	F
GO:0016874	1392	9	0.580263	0.990969	ligase activity	F
GO:0003968	46	1	0.586109	0.995411	RNA-directed RNA polymerase activity	F
GO:0006348	46	1	0.586109	0.995411	chromatin silencing at telomere	P
GO:0010867	46	1	0.586109	0.995411	positive regulation of triglyceride biosynthetic process	P
GO:0032008	46	1	0.586109	0.995411	positive regulation of TOR signaling cascade	P
GO:0051384	190	2	0.584592	0.995411	response to glucocorticoid stimulus	P
GO:0060999	46	1	0.586109	0.995411	positive regulation of dendritic spine development	P
GO:0021700	1397	9	0.587451	0.996771	developmental maturation	P
GO:0005634	10225	56	0.58844	0.997531	nucleus	C
GO:0005622	4363	19	0.590244	0.997572	intracellular	C
GO:0005680	47	1	0.597134	0.997572	anaphase-promoting complex	C
GO:0007605	522	4	0.596731	0.997572	sensory perception of sound	P
GO:0008574	47	1	0.597134	0.997572	plus-end-directed microtubule motor activity	F
GO:0014036	47	1	0.597134	0.997572	neural crest cell fate specification	P
GO:0021517	47	1	0.597134	0.997572	ventral spinal cord development	P
GO:0022008	1148	4	0.591424	0.997572	neurogenesis	P
GO:0030130	47	1	0.597134	0.997572	clathrin coat of trans-Golgi network vesicle	C
GO:0046011	47	1	0.597134	0.997572	regulation of oskar mRNA translation	P
GO:0046982	693	2	0.594639	0.997572	protein heterodimerization activity	F
GO:0048096	47	1	0.597134	0.997572	chromatin-mediated maintenance of transcription	P
GO:0050796	191	2	0.58909	0.997572	regulation of insulin secretion	P
GO:0060361	47	1	0.597134	0.997572	flight	P
GO:0060729	47	1	0.597134	0.997572	intestinal epithelial structure maintenance	P
GO:0071479	47	1	0.597134	0.997572	cellular response to ionizing radiation	P
GO:2000811	47	1	0.597134	0.997572	negative regulation of anoikis	P
GO:0000003	2933	17	0.661021	1	reproduction	P
GO:0000122	1155	5	0.891807	1	negative regulation of transcription from RNA polymerase II promoter	P
GO:0000123	75	1	0.847892	1	histone acetyltransferase complex	C
GO:0000165	358	3	0.609216	1	MAPK cascade	P
GO:0000166	690	2	0.599466	1	nucleotide binding	F
GO:0000209	292	1	1	1	protein polyubiquitination	P
GO:0000226	312	2	1	1	microtubule cytoskeleton organization	P
GO:0000228	999	5	1	1	nuclear chromosome	C
GO:0000287	283	1	1	1	magnesium ion binding	F
GO:0000289	61	1	0.734833	1	nuclear-transcribed mRNA poly(A) tail shortening	P
GO:0000375	51	1	0.639515	1	RNA splicing, via transesterification reactions	P
GO:0000381	306	1	0.972807	1	regulation of alternative nuclear mRNA splicing, via spliceosome	P
GO:0000398	425	2	1	1	nuclear mRNA splicing, via spliceosome	P
GO:0000439	49	1	0.61866	1	core TFIIH complex	C
GO:0000502	120	1	1	1	proteasome complex	C
GO:0000578	77	1	0.862461	1	embryonic axis specification	P
GO:0000775	135	1	1	1	chromosome, centromeric region	C
GO:0000776	124	1	1	1	kinetochore	C
GO:0000781	149	1	1	1	chromosome, telomeric region	C
GO:0000784	276	1	1	1	nuclear chromosome, telomeric region	C
GO:0000786	355	2	1	1	nucleosome	C
GO:0000900	55	1	0.679344	1	translation repressor activity, nucleic acid binding	F
GO:0000910	96	1	0.985425	1	cytokinesis	P
GO:0000922	204	2	0.646614	1	spindle pole	C
GO:0000977	541	2	0.890001	1	RNA polymerase II regulatory region sequence-specific DNA binding	F
GO:0000988	706	3	0.973854	1	protein binding transcription factor activity	F
GO:0001104	93	1	0.967659	1	RNA polymerase II transcription cofactor activity	F
GO:0001106	108	1	1	1	RNA polymerase II transcription corepressor activity	F
GO:0001228	270	1	1	1	RNA polymerase II transcription regulatory region sequence-specific DNA binding transcription factor activity involved in positive regulation of transcription	F
GO:0001503	100	1	1	1	ossification	P
GO:0001505	79	1	0.876684	1	regulation of neurotransmitter levels	P
GO:0001525	426	2	1	1	angiogenesis	P
GO:0001556	73	1	0.832962	1	oocyte maturation	P
GO:0001569	100	1	1	1	patterning of blood vessels	P
GO:0001649	215	1	1	1	osteoblast differentiation	P
GO:0001658	86	1	0.923939	1	branching involved in ureteric bud morphogenesis	P
GO:0001662	66	1	0.777625	1	behavioral fear response	P
GO:0001669	97	1	0.991226	1	acrosomal vesicle	C
GO:0001709	211	2	0.676831	1	cell fate determination	P
GO:0001725	251	1	1	1	stress fiber	C
GO:0001736	156	1	1	1	establishment of planar polarity	P
GO:0001738	101	1	1	1	morphogenesis of a polarized epithelium	P
GO:0001764	336	2	1	1	neuron migration	P
GO:0001772	122	1	1	1	immunological synapse	C
GO:0001786	97	1	0.991226	1	phosphatidylserine binding	F
GO:0001822	232	1	1	1	kidney development	P
GO:0001837	85	1	0.917416	1	epithelial to mesenchymal transition	P
GO:0001946	87	1	0.93039	1	lymphangiogenesis	P
GO:0001947	311	2	1	1	heart looping	P
GO:0001948	69	1	0.801954	1	glycoprotein binding	F
GO:0001964	137	1	1	1	startle response	P
GO:0001975	98	1	0.996969	1	response to amphetamine	P
GO:0002009	141	1	1	1	morphogenesis of an epithelium	P
GO:0002027	209	1	1	1	regulation of heart rate	P
GO:0002088	149	1	1	1	lens development in camera-type eye	P
GO:0002089	78	1	0.869615	1	lens morphogenesis in camera-type eye	P
GO:0002119	276	2	0.930046	1	nematode larval development	P
GO:0002181	124	1	1	1	cytoplasmic translation	P
GO:0002230	196	1	1	1	positive regulation of defense response to virus by host	P
GO:0002250	98	1	0.996969	1	adaptive immune response	P
GO:0002376	2535	12	0.934024	1	immune system process	P
GO:0003013	1105	6	1	1	circulatory system process	P
GO:0003146	53	1	0.659732	1	heart jogging	P
GO:0003281	67	1	0.785842	1	ventricular septum development	P
GO:0003333	123	1	1	1	amino acid transmembrane transport	P
GO:0003382	76	1	0.85522	1	epithelial cell morphogenesis	P
GO:0003682	917	6	0.687561	1	chromatin binding	F
GO:0003705	319	2	1	1	RNA polymerase II distal enhancer sequence-specific DNA binding transcription factor activity	F
GO:0003713	411	1	0.691299	1	transcription coactivator activity	F
GO:0003714	357	1	0.823429	1	transcription corepressor activity	F
GO:0003729	1016	6	0.871283	1	mRNA binding	F
GO:0003730	210	1	1	1	mRNA 3'-UTR binding	F
GO:0003774	188	1	1	1	motor activity	F
GO:0003777	223	2	0.727333	1	microtubule motor activity	F
GO:0003785	59	1	0.716867	1	actin monomer binding	F
GO:0003824	407	1	0.700268	1	catalytic activity	F
GO:0003993	85	1	0.917416	1	acid phosphatase activity	F
GO:0004000	104	1	1	1	adenosine deaminase activity	F
GO:0004012	56	1	0.688932	1	phospholipid-translocating ATPase activity	F
GO:0004114	153	1	1	1	3',5'-cyclic-nucleotide phosphodiesterase activity	F
GO:0004115	79	1	0.876684	1	3',5'-cyclic-AMP phosphodiesterase activity	F
GO:0004252	693	4	1	1	serine-type endopeptidase activity	F
GO:0004385	68	1	0.793951	1	guanylate kinase activity	F
GO:0004386	600	4	0.788556	1	helicase activity	F
GO:0004402	205	1	1	1	histone acetyltransferase activity	F
GO:0004407	80	1	0.88367	1	histone deacetylase activity	F
GO:0004553	102	1	1	1	hydrolase activity, hydrolyzing O-glycosyl compounds	F
GO:0004672	681	3	1	1	protein kinase activity	F
GO:0004674	678	4	0.968031	1	protein serine/threonine kinase activity	F
GO:0004709	69	1	0.801954	1	MAP kinase kinase kinase activity	F
GO:0004714	179	1	1	1	transmembrane receptor protein tyrosine kinase activity	F
GO:0004721	243	2	0.807742	1	phosphoprotein phosphatase activity	F
GO:0004842	406	2	1	1	ubiquitin-protein ligase activity	F
GO:0004872	177	1	1	1	receptor activity	F
GO:0004888	122	1	1	1	transmembrane signaling receptor activity	F
GO:0004930	390	2	1	1	G-protein coupled receptor activity	F
GO:0004970	93	1	0.967659	1	ionotropic glutamate receptor activity	F
GO:0004983	53	1	0.659732	1	neuropeptide Y receptor activity	F
GO:0005085	209	1	1	1	guanyl-nucleotide exchange factor activity	F
GO:0005086	87	1	0.93039	1	ARF guanyl-nucleotide exchange factor activity	F
GO:0005096	417	1	0.678074	1	GTPase activator activity	F
GO:0005102	372	1	0.784233	1	receptor binding	F
GO:0005154	53	1	0.659732	1	epidermal growth factor receptor binding	F
GO:0005178	154	1	1	1	integrin binding	F
GO:0005230	153	1	1	1	extracellular ligand-gated ion channel activity	F
GO:0005234	80	1	0.88367	1	extracellular-glutamate-gated ion channel activity	F
GO:0005244	173	1	1	1	voltage-gated ion channel activity	F
GO:0005246	93	1	0.967659	1	calcium channel regulator activity	F
GO:0005272	193	1	1	1	sodium channel activity	F
GO:0005385	52	1	0.649701	1	zinc ion transmembrane transporter activity	F
GO:0005452	58	1	0.70769	1	inorganic anion exchanger activity	F
GO:0005509	1154	5	0.893412	1	calcium ion binding	F
GO:0005516	349	2	1	1	calmodulin binding	F
GO:0005524	1985	12	0.641745	1	ATP binding	F
GO:0005545	67	1	0.785842	1	1-phosphatidylinositol binding	F
GO:0005615	2520	12	0.950714	1	extracellular space	C
GO:0005654	5794	32	0.677881	1	nucleoplasm	C
GO:0005667	521	3	1	1	transcription factor complex	C
GO:0005681	213	1	1	1	spliceosomal complex	C
GO:0005694	1151	6	1	1	chromosome	C
GO:0005700	418	3	0.790588	1	polytene chromosome	C
GO:0005703	109	1	1	1	polytene chromosome puff	C
GO:0005705	53	1	0.659732	1	polytene chromosome interband	C
GO:0005743	434	3	0.836601	1	mitochondrial inner membrane	C
GO:0005758	101	1	1	1	mitochondrial intermembrane space	C
GO:0005759	293	1	1	1	mitochondrial matrix	C
GO:0005769	401	2	1	1	early endosome	C
GO:0005773	542	2	0.887693	1	vacuole	C
GO:0005778	123	1	1	1	peroxisomal membrane	C
GO:0005789	887	3	0.645082	1	endoplasmic reticulum membrane	C
GO:0005790	97	1	0.991226	1	smooth endoplasmic reticulum	C
GO:0005791	103	1	1	1	rough endoplasmic reticulum	C
GO:0005798	62	1	0.743628	1	Golgi-associated vesicle	C
GO:0005801	61	1	0.734833	1	cis-Golgi network	C
GO:0005802	390	2	1	1	trans-Golgi network	C
GO:0005813	691	3	1	1	centrosome	C
GO:0005815	1295	7	1	1	microtubule organizing center	C
GO:0005819	349	1	0.845173	1	spindle	C
GO:0005871	85	1	0.917416	1	kinesin complex	C
GO:0005876	103	1	1	1	spindle microtubule	C
GO:0005882	52	1	0.649701	1	intermediate filament	C
GO:0005884	200	1	1	1	actin filament	C
GO:0005887	1330	5	0.640199	1	integral to plasma membrane	C
GO:0005901	214	2	0.689612	1	caveola	C
GO:0005911	400	3	0.737522	1	cell-cell junction	C
GO:0005913	165	1	1	1	cell-cell adherens junction	C
GO:0005915	105	1	1	1	zonula adherens	C
GO:0005925	811	4	1	1	focal adhesion	C
GO:0005927	112	1	1	1	muscle tendon junction	C
GO:0005977	64	1	0.760858	1	glycogen metabolic process	P
GO:0005978	68	1	0.793951	1	glycogen biosynthetic process	P
GO:0006006	95	1	0.979564	1	glucose metabolic process	P
GO:0006091	484	2	1	1	generation of precursor metabolites and energy	P
GO:0006096	55	1	0.679344	1	glycolysis	P
GO:0006198	62	1	0.743628	1	cAMP catabolic process	P
GO:0006260	142	1	1	1	DNA replication	P
GO:0006281	349	1	0.845173	1	DNA repair	P
GO:0006313	83	1	0.904149	1	transposition, DNA-mediated	P
GO:0006334	351	2	1	1	nucleosome assembly	P
GO:0006336	85	1	0.917416	1	DNA replication-independent nucleosome assembly	P
GO:0006338	198	2	0.620285	1	chromatin remodeling	P
GO:0006342	345	1	0.856272	1	chromatin silencing	P
GO:0006351	807	4	1	1	transcription, DNA-dependent	P
GO:0006367	192	1	1	1	transcription initiation from RNA polymerase II promoter	P
GO:0006368	126	1	1	1	transcription elongation from RNA polymerase II promoter	P
GO:0006369	78	1	0.869615	1	termination of RNA polymerase II transcription	P
GO:0006396	144	1	1	1	RNA processing	P
GO:0006402	48	1	0.607983	1	mRNA catabolic process	P
GO:0006406	126	1	1	1	mRNA export from nucleus	P
GO:0006418	59	1	0.716867	1	tRNA aminoacylation for protein translation	P
GO:0006464	2960	16	0.886381	1	cellular protein modification process	P
GO:0006468	697	4	1	1	protein phosphorylation	P
GO:0006469	115	1	1	1	negative regulation of protein kinase activity	P
GO:0006470	242	1	1	1	protein dephosphorylation	P
GO:0006491	49	1	0.61866	1	N-glycan processing	P
GO:0006520	349	2	1	1	cellular amino acid metabolic process	P
GO:0006605	941	4	0.90938	1	protein targeting	P
GO:0006612	83	1	0.904149	1	protein targeting to membrane	P
GO:0006623	54	1	0.669612	1	protein targeting to vacuole	P
GO:0006626	67	1	0.785842	1	protein targeting to mitochondrion	P
GO:0006629	1336	5	0.632631	1	lipid metabolic process	P
GO:0006631	85	1	0.917416	1	fatty acid metabolic process	P
GO:0006633	133	1	1	1	fatty acid biosynthetic process	P
GO:0006641	49	1	0.61866	1	triglyceride metabolic process	P
GO:0006730	61	1	0.734833	1	one-carbon metabolic process	P
GO:0006754	50	1	0.629169	1	ATP biosynthetic process	P
GO:0006796	69	1	0.801954	1	phosphate-containing compound metabolic process	P
GO:0006807	61	1	0.734833	1	nitrogen compound metabolic process	P
GO:0006811	240	1	1	1	ion transport	P
GO:0006812	176	1	1	1	cation transport	P
GO:0006814	191	1	1	1	sodium ion transport	P
GO:0006869	108	1	1	1	lipid transport	P
GO:0006874	234	1	1	1	cellular calcium ion homeostasis	P
GO:0006882	55	1	0.679344	1	cellular zinc ion homeostasis	P
GO:0006886	455	2	1	1	intracellular protein transport	P
GO:0006888	192	1	1	1	ER to Golgi vesicle-mediated transport	P
GO:0006895	63	1	0.752302	1	Golgi to endosome transport	P
GO:0006913	771	3	0.843464	1	nucleocytoplasmic transport	P
GO:0006914	1148	6	1	1	autophagy	P
GO:0006915	670	2	0.632596	1	apoptotic process	P
GO:0006928	163	1	1	1	cellular component movement	P
GO:0006936	345	1	0.856272	1	muscle contraction	P
GO:0006941	88	1	0.93677	1	striated muscle contraction	P
GO:0006955	136	1	1	1	immune response	P
GO:0006977	111	1	1	1	DNA damage response, signal transduction by p53 class mediator resulting in cell cycle arrest	P
GO:0006979	238	1	1	1	response to oxidative stress	P
GO:0006986	101	1	1	1	response to unfolded protein	P
GO:0007005	1129	5	0.934118	1	mitochondrion organization	P
GO:0007016	117	1	1	1	cytoskeletal anchoring at plasma membrane	P
GO:0007017	195	2	0.606977	1	microtubule-based process	P
GO:0007026	76	1	0.85522	1	negative regulation of microtubule depolymerization	P
GO:0007029	60	1	0.725914	1	endoplasmic reticulum organization	P
GO:0007030	239	1	1	1	Golgi organization	P
GO:0007040	62	1	0.743628	1	lysosome organization	P
GO:0007051	80	1	0.88367	1	spindle organization	P
GO:0007052	339	2	1	1	mitotic spindle organization	P
GO:0007062	98	1	0.996969	1	sister chromatid cohesion	P
GO:0007095	134	1	1	1	mitotic cell cycle G2/M transition DNA damage checkpoint	P
GO:0007140	117	1	1	1	male meiosis	P
GO:0007141	64	1	0.760858	1	male meiosis I	P
GO:0007154	89	1	0.943081	1	cell communication	P
GO:0007166	216	2	0.698075	1	cell surface receptor signaling pathway	P
GO:0007173	208	2	0.663947	1	epidermal growth factor receptor signaling pathway	P
GO:0007186	395	2	1	1	G-protein coupled receptor signaling pathway	P
GO:0007193	62	1	0.743628	1	adenylate cyclase-inhibiting G-protein coupled receptor signaling pathway	P
GO:0007213	59	1	0.716867	1	G-protein coupled acetylcholine receptor signaling pathway	P
GO:0007218	221	2	0.719032	1	neuropeptide signaling pathway	P
GO:0007219	351	1	0.839681	1	Notch signaling pathway	P
GO:0007254	158	1	1	1	JNK cascade	P
GO:0007264	490	3	0.988099	1	small GTPase mediated signal transduction	P
GO:0007268	719	4	1	1	synaptic transmission	P
GO:0007269	457	2	1	1	neurotransmitter secretion	P
GO:0007274	304	1	0.979209	1	neuromuscular synaptic transmission	P
GO:0007280	72	1	0.825356	1	pole cell migration	P
GO:0007281	207	1	1	1	germ cell development	P
GO:0007282	49	1	0.61866	1	cystoblast division	P
GO:0007283	780	5	0.778628	1	spermatogenesis	P
GO:0007294	118	1	1	1	germarium-derived oocyte fate determination	P
GO:0007298	487	3	0.980378	1	border follicle cell migration	P
GO:0007303	57	1	0.698379	1	cytoplasmic transport, nurse cell to oocyte	P
GO:0007310	104	1	1	1	oocyte dorsal/ventral axis specification	P
GO:0007314	93	1	0.967659	1	oocyte anterior/posterior axis specification	P
GO:0007315	95	1	0.979564	1	pole plasm assembly	P
GO:0007318	64	1	0.760858	1	pole plasm protein localization	P
GO:0007368	235	1	1	1	determination of left/right symmetry	P
GO:0007390	68	1	0.793951	1	germ-band shortening	P
GO:0007394	51	1	0.639515	1	dorsal closure, elongation of leading edge cells	P
GO:0007411	1058	7	0.617947	1	axon guidance	P
GO:0007416	269	2	0.90517	1	synapse assembly	P
GO:0007417	493	2	1	1	central nervous system development	P
GO:0007420	892	5	1	1	brain development	P
GO:0007422	548	2	0.873955	1	peripheral nervous system development	P
GO:0007423	236	1	1	1	sensory organ development	P
GO:0007424	387	3	0.698416	1	open tracheal system development	P
GO:0007444	48	1	0.607983	1	imaginal disc development	P
GO:0007476	894	3	0.634486	1	imaginal disc-derived wing morphogenesis	P
GO:0007507	822	4	1	1	heart development	P
GO:0007517	610	4	0.812417	1	muscle organ development	P
GO:0007526	231	1	1	1	larval somatic muscle development	P
GO:0007528	256	1	1	1	neuromuscular junction development	P
GO:0007530	73	1	0.832962	1	sex determination	P
GO:0007548	129	1	1	1	sex differentiation	P
GO:0007586	130	1	1	1	digestion	P
GO:0007595	84	1	0.91082	1	lactation	P
GO:0007596	211	1	1	1	blood coagulation	P
GO:0007602	290	1	1	1	phototransduction	P
GO:0007608	268	1	1	1	sensory perception of smell	P
GO:0007611	239	2	0.792041	1	learning or memory	P
GO:0007612	257	2	0.861196	1	learning	P
GO:0007613	274	2	0.922996	1	memory	P
GO:0007616	300	2	1	1	long-term memory	P
GO:0007622	76	1	0.85522	1	rhythmic behavior	P
GO:0007623	471	2	1	1	circadian rhythm	P
GO:0007631	116	1	1	1	feeding behavior	P
GO:0008021	435	3	0.839439	1	synaptic vesicle	C
GO:0008023	55	1	0.679344	1	transcription elongation factor complex	C
GO:0008039	165	1	1	1	synaptic target recognition	P
GO:0008045	318	1	0.93529	1	motor axon guidance	P
GO:0008049	189	1	1	1	male courtship behavior	P
GO:0008069	62	1	0.743628	1	dorsal/ventral axis specification, ovarian follicular epithelium	P
GO:0008076	198	2	0.620285	1	voltage-gated potassium channel complex	C
GO:0008104	253	2	0.846161	1	protein localization	P
GO:0008105	165	1	1	1	asymmetric protein localization	P
GO:0008138	97	1	0.991226	1	protein tyrosine/serine/threonine phosphatase activity	F
GO:0008152	437	3	0.8451	1	metabolic process	P
GO:0008168	705	4	1	1	methyltransferase activity	F
GO:0008201	126	1	1	1	heparin binding	F
GO:0008203	84	1	0.91082	1	cholesterol metabolic process	P
GO:0008258	116	1	1	1	head involution	P
GO:0008266	61	1	0.734833	1	poly(U) RNA binding	F
GO:0008283	3279	17	1	1	cell proliferation	P
GO:0008286	176	1	1	1	insulin receptor signaling pathway	P
GO:0008289	1003	5	1	1	lipid binding	F
GO:0008298	66	1	0.777625	1	intracellular mRNA localization	P
GO:0008307	221	1	1	1	structural constituent of muscle	F
GO:0008324	60	1	0.725914	1	cation transmembrane transporter activity	F
GO:0008333	67	1	0.785842	1	endosome to lysosome transport	P
GO:0008354	128	1	1	1	germ cell migration	P
GO:0008360	334	1	0.887588	1	regulation of cell shape	P
GO:0008362	51	1	0.639515	1	chitin-based embryonic cuticle biosynthetic process	P
GO:0008406	173	1	1	1	gonad development	P
GO:0008528	52	1	0.649701	1	G-protein coupled peptide receptor activity	F
GO:0008543	155	1	1	1	fibroblast growth factor receptor signaling pathway	P
GO:0008585	91	1	0.955501	1	female gonad development	P
GO:0008593	136	1	1	1	regulation of Notch signaling pathway	P
GO:0008610	48	1	0.607983	1	lipid biosynthetic process	P
GO:0008643	145	1	1	1	carbohydrate transport	P
GO:0009056	1482	6	0.720456	1	catabolic process	P
GO:0009267	302	1	0.985654	1	cellular response to starvation	P
GO:0009409	108	1	1	1	response to cold	P
GO:0009416	274	1	1	1	response to light stimulus	P
GO:0009506	232	1	1	1	plasmodesma	C
GO:0009579	116	1	1	1	thylakoid	C
GO:0009744	86	1	0.923939	1	response to sucrose stimulus	P
GO:0009749	243	2	0.807742	1	response to glucose stimulus	P
GO:0009792	366	2	1	1	embryo development ending in birth or egg hatching	P
GO:0009880	182	1	1	1	embryonic pattern specification	P
GO:0009897	216	1	1	1	external side of plasma membrane	C
GO:0009898	147	1	1	1	internal side of plasma membrane	C
GO:0009925	139	1	1	1	basal plasma membrane	C
GO:0009941	49	1	0.61866	1	chloroplast envelope	C
GO:0009952	270	1	1	1	anterior/posterior pattern specification	P
GO:0009953	291	1	1	1	dorsal/ventral pattern formation	P
GO:0009986	520	2	0.939639	1	cell surface	C
GO:0010008	314	1	0.947627	1	endosome membrane	C
GO:0010043	90	1	0.949325	1	response to zinc ion	P
GO:0010172	139	1	1	1	embryonic body morphogenesis	P
GO:0010314	52	1	0.649701	1	phosphatidylinositol-5-phosphate binding	F
GO:0010446	55	1	0.679344	1	response to alkalinity	P
GO:0010629	491	3	0.990662	1	negative regulation of gene expression	P
GO:0010633	54	1	0.669612	1	negative regulation of epithelial cell migration	P
GO:0010762	61	1	0.734833	1	regulation of fibroblast migration	P
GO:0010971	59	1	0.716867	1	positive regulation of G2/M transition of mitotic cell cycle	P
GO:0010976	319	1	0.932232	1	positive regulation of neuron projection development	P
GO:0010996	111	1	1	1	response to auditory stimulus	P
GO:0014068	93	1	0.967659	1	positive regulation of phosphatidylinositol 3-kinase cascade	P
GO:0014070	311	1	0.956989	1	response to organic cyclic compound	P
GO:0014704	194	1	1	1	intercalated disc	C
GO:0014911	60	1	0.725914	1	positive regulation of smooth muscle cell migration	P
GO:0015171	138	1	1	1	amino acid transmembrane transporter activity	F
GO:0015269	72	1	0.825356	1	calcium-activated potassium channel activity	F
GO:0015276	75	1	0.847892	1	ligand-gated ion channel activity	F
GO:0015293	119	1	1	1	symporter activity	F
GO:0015459	77	1	0.862461	1	potassium channel regulator activity	F
GO:0015629	452	3	0.886964	1	actin cytoskeleton	C
GO:0015934	49	1	0.61866	1	large ribosomal subunit	C
GO:0016049	211	2	0.676831	1	cell growth	P
GO:0016055	459	3	0.906132	1	Wnt receptor signaling pathway	P
GO:0016188	52	1	0.649701	1	synaptic vesicle maturation	P
GO:0016192	2349	14	0.634896	1	vesicle-mediated transport	P
GO:0016199	230	2	0.756016	1	axon midline choice point recognition	P
GO:0016203	235	1	1	1	muscle attachment	P
GO:0016204	69	1	0.801954	1	determination of muscle attachment site	P
GO:0016310	100	1	1	1	phosphorylation	P
GO:0016311	122	1	1	1	dephosphorylation	P
GO:0016318	93	1	0.967659	1	ommatidial rotation	P
GO:0016319	404	2	1	1	mushroom body development	P
GO:0016323	711	4	1	1	basolateral plasma membrane	C
GO:0016325	65	1	0.769298	1	oocyte microtubule cytoskeleton organization	P
GO:0016327	176	1	1	1	apicolateral plasma membrane	C
GO:0016328	249	1	1	1	lateral plasma membrane	C
GO:0016332	91	1	0.955501	1	establishment or maintenance of polarity of embryonic epithelium	P
GO:0016334	60	1	0.725914	1	establishment or maintenance of polarity of follicular epithelium	P
GO:0016335	67	1	0.785842	1	morphogenesis of larval imaginal disc epithelium	P
GO:0016337	242	1	1	1	cell-cell adhesion	P
GO:0016358	158	1	1	1	dendrite development	P
GO:0016458	116	1	1	1	gene silencing	P
GO:0016477	518	3	1	1	cell migration	P
GO:0016514	55	1	0.679344	1	SWI/SNF complex	C
GO:0016529	100	1	1	1	sarcoplasmic reticulum	C
GO:0016538	65	1	0.769298	1	cyclin-dependent protein kinase regulator activity	F
GO:0016567	418	3	0.790588	1	protein ubiquitination	P
GO:0016568	273	2	0.919454	1	chromatin modification	P
GO:0016571	49	1	0.61866	1	histone methylation	P
GO:0016573	125	1	1	1	histone acetylation	P
GO:0016605	146	1	1	1	PML body	C
GO:0016607	293	1	1	1	nuclear speck	C
GO:0016758	103	1	1	1	transferase activity, transferring hexosyl groups	F
GO:0016787	431	1	0.648254	1	hydrolase activity	F
GO:0016791	599	3	1	1	phosphatase activity	F
GO:0016798	311	1	0.956989	1	hydrolase activity, acting on glycosyl bonds	F
GO:0016887	955	4	0.884608	1	ATPase activity	F
GO:0016905	82	1	0.897401	1	myosin heavy chain kinase activity	F
GO:0017016	76	1	0.85522	1	Ras GTPase binding	F
GO:0017148	218	2	0.706493	1	negative regulation of translation	P
GO:0018024	114	1	1	1	histone-lysine N-methyltransferase activity	F
GO:0018105	329	1	0.902216	1	peptidyl-serine phosphorylation	P
GO:0018108	85	1	0.917416	1	peptidyl-tyrosine phosphorylation	P
GO:0019005	87	1	0.93039	1	SCF ubiquitin ligase complex	C
GO:0019228	149	1	1	1	regulation of action potential in neuron	P
GO:0019827	129	1	1	1	stem cell maintenance	P
GO:0019887	63	1	0.752302	1	protein kinase regulator activity	F
GO:0019899	2638	14	0.961018	1	enzyme binding	F
GO:0019903	72	1	0.825356	1	protein phosphatase binding	F
GO:0019934	68	1	0.793951	1	cGMP-mediated signaling	P
GO:0021522	91	1	0.955501	1	spinal cord motor neuron differentiation	P
GO:0021537	89	1	0.943081	1	telencephalon development	P
GO:0021549	152	1	1	1	cerebellum development	P
GO:0021799	50	1	0.629169	1	cerebral cortex radially oriented cell migration	P
GO:0021879	49	1	0.61866	1	forebrain neuron differentiation	P
GO:0021884	55	1	0.679344	1	forebrain neuron development	P
GO:0021915	111	1	1	1	neural tube development	P
GO:0021987	226	1	1	1	cerebral cortex development	P
GO:0022416	237	1	1	1	chaeta development	P
GO:0022607	2310	13	0.807188	1	cellular component assembly	P
GO:0022618	387	3	0.698416	1	ribonucleoprotein complex assembly	P
GO:0022626	100	1	1	1	cytosolic ribosome	C
GO:0030018	505	2	0.976478	1	Z disc	C
GO:0030027	452	3	0.886964	1	lamellipodium	C
GO:0030048	83	1	0.904149	1	actin filament-based movement	P
GO:0030099	124	1	1	1	myeloid cell differentiation	P
GO:0030100	163	1	1	1	regulation of endocytosis	P
GO:0030133	128	1	1	1	transport vesicle	C
GO:0030154	7029	35	1	1	cell differentiation	P
GO:0030155	144	1	1	1	regulation of cell adhesion	P
GO:0030168	172	1	1	1	platelet activation	P
GO:0030170	85	1	0.917416	1	pyridoxal phosphate binding	F
GO:0030175	257	2	0.861196	1	filopodium	C
GO:0030176	164	1	1	1	integral to endoplasmic reticulum membrane	C
GO:0030178	226	2	0.739696	1	negative regulation of Wnt receptor signaling pathway	P
GO:0030182	332	1	0.893409	1	neuron differentiation	P
GO:0030217	81	1	0.890575	1	T cell differentiation	P
GO:0030218	144	1	1	1	erythrocyte differentiation	P
GO:0030224	56	1	0.688932	1	monocyte differentiation	P
GO:0030225	69	1	0.801954	1	macrophage differentiation	P
GO:0030234	1105	4	0.648928	1	enzyme regulator activity	F
GO:0030239	181	1	1	1	myofibril assembly	P
GO:0030246	262	2	0.879724	1	carbohydrate binding	F
GO:0030295	63	1	0.752302	1	protein kinase activator activity	F
GO:0030308	213	1	1	1	negative regulation of cell growth	P
GO:0030334	171	1	1	1	regulation of cell migration	P
GO:0030336	225	1	1	1	negative regulation of cell migration	P
GO:0030421	50	1	0.629169	1	defecation	P
GO:0030424	1108	5	0.969144	1	axon	C
GO:0030425	1070	5	1	1	dendrite	C
GO:0030431	434	1	0.642048	1	sleep	P
GO:0030506	49	1	0.61866	1	ankyrin binding	F
GO:0030510	57	1	0.698379	1	regulation of BMP signaling pathway	P
GO:0030512	153	1	1	1	negative regulation of transforming growth factor beta receptor signaling pathway	P
GO:0030513	92	1	0.961612	1	positive regulation of BMP signaling pathway	P
GO:0030514	113	1	1	1	negative regulation of BMP signaling pathway	P
GO:0030516	113	1	1	1	regulation of axon extension	P
GO:0030534	77	1	0.862461	1	adult behavior	P
GO:0030536	56	1	0.688932	1	larval feeding behavior	P
GO:0030552	107	1	1	1	cAMP binding	F
GO:0030553	51	1	0.639515	1	cGMP binding	F
GO:0030666	76	1	0.85522	1	endocytic vesicle membrane	C
GO:0030674	404	2	1	1	protein binding, bridging	F
GO:0030707	385	3	0.692346	1	ovarian follicle cell development	P
GO:0030716	54	1	0.669612	1	oocyte fate determination	P
GO:0030742	65	1	0.769298	1	GTP-dependent protein binding	F
GO:0030833	139	1	1	1	regulation of actin filament polymerization	P
GO:0030835	63	1	0.752302	1	negative regulation of actin filament depolymerization	P
GO:0030837	48	1	0.607983	1	negative regulation of actin filament polymerization	P
GO:0030863	92	1	0.961612	1	cortical cytoskeleton	C
GO:0030864	169	1	1	1	cortical actin cytoskeleton	C
GO:0030866	220	1	1	1	cortical actin cytoskeleton organization	P
GO:0030890	51	1	0.639515	1	positive regulation of B cell proliferation	P
GO:0030902	118	1	1	1	hindbrain development	P
GO:0031016	154	1	1	1	pancreas development	P
GO:0031047	171	1	1	1	gene silencing by RNA	P
GO:0031122	103	1	1	1	cytoplasmic microtubule organization	P
GO:0031124	73	1	0.832962	1	mRNA 3'-end processing	P
GO:0031146	78	1	0.869615	1	SCF-dependent proteasomal ubiquitin-dependent protein catabolic process	P
GO:0031175	287	1	1	1	neuron projection development	P
GO:0031252	238	1	1	1	cell leading edge	C
GO:0031253	65	1	0.769298	1	cell projection membrane	C
GO:0031410	365	1	0.802273	1	cytoplasmic vesicle	C
GO:0031463	48	1	0.607983	1	Cul3-RING ubiquitin ligase complex	C
GO:0031513	88	1	0.93677	1	nonmotile primary cilium	C
GO:0031594	435	2	1	1	neuromuscular junction	C
GO:0031625	429	2	1	1	ubiquitin protein ligase binding	F
GO:0031935	102	1	1	1	regulation of chromatin silencing	P
GO:0031965	382	3	0.683217	1	nuclear membrane	C
GO:0031966	216	1	1	1	mitochondrial membrane	C
GO:0031982	340	2	1	1	vesicle	C
GO:0031987	157	1	1	1	locomotion involved in locomotory behavior	P
GO:0032012	61	1	0.734833	1	regulation of ARF protein signal transduction	P
GO:0032147	81	1	0.890575	1	activation of protein kinase activity	P
GO:0032196	112	1	1	1	transposition	P
GO:0032200	83	1	0.904149	1	telomere organization	P
GO:0032266	82	1	0.897401	1	phosphatidylinositol-3-phosphate binding	F
GO:0032420	86	1	0.923939	1	stereocilium	C
GO:0032433	55	1	0.679344	1	filopodium tip	C
GO:0032438	49	1	0.61866	1	melanosome organization	P
GO:0032440	343	1	0.861878	1	2-alkenal reductase [NAD(P)] activity	F
GO:0032456	100	1	1	1	endocytic recycling	P
GO:0032504	216	1	1	1	multicellular organism reproduction	P
GO:0032839	60	1	0.725914	1	dendrite cytoplasm	C
GO:0032868	137	1	1	1	response to insulin stimulus	P
GO:0032869	316	2	1	1	cellular response to insulin stimulus	P
GO:0032880	249	2	0.830936	1	regulation of protein localization	P
GO:0032956	214	2	0.689612	1	regulation of actin cytoskeleton organization	P
GO:0033017	76	1	0.85522	1	sarcoplasmic reticulum membrane	C
GO:0033363	67	1	0.785842	1	secretory granule organization	P
GO:0034220	336	1	0.881806	1	ion transmembrane transport	P
GO:0034330	820	5	0.860915	1	cell junction organization	P
GO:0034332	84	1	0.91082	1	adherens junction organization	P
GO:0034334	58	1	0.70769	1	adherens junction maintenance	P
GO:0034655	408	2	1	1	nucleobase-containing compound catabolic process	P
GO:0034729	57	1	0.698379	1	histone H3-K79 methylation	P
GO:0034976	202	1	1	1	response to endoplasmic reticulum stress	P
GO:0035091	172	1	1	1	phosphatidylinositol binding	F
GO:0035149	89	1	0.943081	1	lumen formation, open tracheal system	P
GO:0035151	98	1	0.996969	1	regulation of tube size, open tracheal system	P
GO:0035159	151	1	1	1	regulation of tube length, open tracheal system	P
GO:0035198	48	1	0.607983	1	miRNA binding	F
GO:0035220	274	2	0.922996	1	wing disc development	P
GO:0035249	60	1	0.725914	1	synaptic transmission, glutamatergic	P
GO:0035264	279	1	1	1	multicellular organism growth	P
GO:0035267	49	1	0.61866	1	NuA4 histone acetyltransferase complex	C
GO:0035282	50	1	0.629169	1	segmentation	P
GO:0035327	56	1	0.688932	1	transcriptionally active chromatin	C
GO:0035338	78	1	0.869615	1	long-chain fatty-acyl-CoA biosynthetic process	P
GO:0035690	256	2	0.857455	1	cellular response to drug	P
GO:0035904	54	1	0.669612	1	aorta development	P
GO:0038095	206	2	0.655303	1	Fc-epsilon receptor signaling pathway	P
GO:0040001	83	1	0.904149	1	establishment of mitotic spindle localization	P
GO:0040011	1787	10	0.874518	1	locomotion	P
GO:0040018	308	1	0.966448	1	positive regulation of multicellular organism growth	P
GO:0042048	221	1	1	1	olfactory behavior	P
GO:0042058	61	1	0.734833	1	regulation of epidermal growth factor receptor signaling pathway	P
GO:0042059	203	1	1	1	negative regulation of epidermal growth factor receptor signaling pathway	P
GO:0042074	146	1	1	1	cell migration involved in gastrulation	P
GO:0042110	101	1	1	1	T cell activation	P
GO:0042127	401	1	0.713954	1	regulation of cell proliferation	P
GO:0042149	116	1	1	1	cellular response to glucose starvation	P
GO:0042332	118	1	1	1	gravitaxis	P
GO:0042383	324	1	0.917096	1	sarcolemma	C
GO:0042391	290	2	0.978115	1	regulation of membrane potential	P
GO:0042393	561	3	1	1	histone binding	F
GO:0042472	233	1	1	1	inner ear morphogenesis	P
GO:0042475	126	1	1	1	odontogenesis of dentin-containing tooth	P
GO:0042542	208	2	0.663947	1	response to hydrogen peroxide	P
GO:0042594	242	1	1	1	response to starvation	P
GO:0042645	73	1	0.832962	1	mitochondrial nucleoid	C
GO:0042734	207	1	1	1	presynaptic membrane	C
GO:0042742	199	1	1	1	defense response to bacterium	P
GO:0042787	256	1	1	1	protein ubiquitination involved in ubiquitin-dependent protein catabolic process	P
GO:0042981	283	1	1	1	regulation of apoptotic process	P
GO:0043005	934	5	1	1	neuron projection	C
GO:0043009	240	2	0.795984	1	chordate embryonic development	P
GO:0043010	244	1	1	1	camera-type eye development	P
GO:0043022	89	1	0.943081	1	ribosome binding	F
GO:0043025	1299	6	0.982591	1	neuronal cell body	C
GO:0043087	236	2	0.780139	1	regulation of GTPase activity	P
GO:0043113	74	1	0.840473	1	receptor clustering	P
GO:0043124	75	1	0.847892	1	negative regulation of I-kappaB kinase/NF-kappaB cascade	P
GO:0043161	336	2	1	1	proteasomal ubiquitin-dependent protein catabolic process	P
GO:0043194	58	1	0.70769	1	initial segment	C
GO:0043195	343	2	1	1	terminal button	C
GO:0043197	322	2	1	1	dendritic spine	C
GO:0043234	5077	24	0.823133	1	protein complex	C
GO:0043235	179	1	1	1	receptor complex	C
GO:0043401	105	1	1	1	steroid hormone mediated signaling pathway	P
GO:0043486	53	1	0.659732	1	histone exchange	P
GO:0043531	75	1	0.847892	1	ADP binding	F
GO:0043621	95	1	0.979564	1	protein self-association	F
GO:0043627	181	1	1	1	response to estrogen stimulus	P
GO:0043966	80	1	0.88367	1	histone H3 acetylation	P
GO:0043967	61	1	0.734833	1	histone H4 acetylation	P
GO:0044212	404	1	0.707076	1	transcription regulatory region DNA binding	F
GO:0044255	69	1	0.801954	1	cellular lipid metabolic process	P
GO:0044295	82	1	0.897401	1	axonal growth cone	C
GO:0044306	62	1	0.743628	1	neuron projection terminus	C
GO:0044325	273	1	1	1	ion channel binding	F
GO:0045087	390	1	0.739791	1	innate immune response	P
GO:0045167	74	1	0.840473	1	asymmetric protein localization involved in cell fate determination	P
GO:0045169	205	2	0.650964	1	fusome	C
GO:0045172	72	1	0.825356	1	germline ring canal	C
GO:0045175	78	1	0.869615	1	basal protein localization	P
GO:0045176	164	1	1	1	apical protein localization	P
GO:0045179	215	1	1	1	apical cortex	C
GO:0045197	166	1	1	1	establishment or maintenance of epithelial cell apical/basal polarity	P
GO:0045202	873	5	0.965958	1	synapse	C
GO:0045335	255	2	0.853703	1	phagocytic vesicle	C
GO:0045451	121	1	1	1	pole plasm oskar mRNA localization	P
GO:0045475	339	1	0.873207	1	locomotor rhythm	P
GO:0045665	190	1	1	1	negative regulation of neuron differentiation	P
GO:0045669	116	1	1	1	positive regulation of osteoblast differentiation	P
GO:0045727	170	1	1	1	positive regulation of translation	P
GO:0045732	183	1	1	1	positive regulation of protein catabolic process	P
GO:0045766	240	1	1	1	positive regulation of angiogenesis	P
GO:0045785	138	1	1	1	positive regulation of cell adhesion	P
GO:0045787	92	1	0.961612	1	positive regulation of cell cycle	P
GO:0045792	70	1	0.809855	1	negative regulation of cell size	P
GO:0045794	50	1	0.629169	1	negative regulation of cell volume	P
GO:0045842	77	1	0.862461	1	positive regulation of mitotic metaphase/anaphase transition	P
GO:0045859	80	1	0.88367	1	regulation of protein kinase activity	P
GO:0045879	110	1	1	1	negative regulation of smoothened signaling pathway	P
GO:0045930	77	1	0.862461	1	negative regulation of mitotic cell cycle	P
GO:0045931	169	1	1	1	positive regulation of mitotic cell cycle	P
GO:0045944	1510	6	0.684975	1	positive regulation of transcription from RNA polymerase II promoter	P
GO:0046034	116	1	1	1	ATP metabolic process	P
GO:0046058	60	1	0.725914	1	cAMP metabolic process	P
GO:0046068	73	1	0.832962	1	cGMP metabolic process	P
GO:0046069	59	1	0.716867	1	cGMP catabolic process	P
GO:0046328	67	1	0.785842	1	regulation of JNK cascade	P
GO:0046621	58	1	0.70769	1	negative regulation of organ growth	P
GO:0046676	136	1	1	1	negative regulation of insulin secretion	P
GO:0046686	209	1	1	1	response to cadmium ion	P
GO:0046716	231	1	1	1	muscle cell homeostasis	P
GO:0046777	352	1	0.836949	1	protein autophosphorylation	P
GO:0046854	52	1	0.649701	1	phosphatidylinositol phosphorylation	P
GO:0046856	59	1	0.716867	1	phosphatidylinositol dephosphorylation	P
GO:0046907	84	1	0.91082	1	intracellular transport	P
GO:0046983	134	1	1	1	protein dimerization activity	F
GO:0047485	200	1	1	1	protein N-terminus binding	F
GO:0047555	60	1	0.725914	1	3',5'-cyclic-GMP phosphodiesterase activity	F
GO:0048015	104	1	1	1	phosphatidylinositol-mediated signaling	P
GO:0048025	107	1	1	1	negative regulation of nuclear mRNA splicing, via spliceosome	P
GO:0048026	78	1	0.869615	1	positive regulation of nuclear mRNA splicing, via spliceosome	P
GO:0048041	75	1	0.847892	1	focal adhesion assembly	P
GO:0048046	49	1	0.61866	1	apoplast	C
GO:0048134	56	1	0.688932	1	germ-line cyst formation	P
GO:0048149	286	1	1	1	behavioral response to ethanol	P
GO:0048168	48	1	0.607983	1	regulation of neuronal synaptic plasticity	P
GO:0048172	120	1	1	1	regulation of short-term neuronal synaptic plasticity	P
GO:0048193	67	1	0.785842	1	Golgi vesicle transport	P
GO:0048208	67	1	0.785842	1	COPII vesicle coating	P
GO:0048268	53	1	0.659732	1	clathrin coat assembly	P
GO:0048365	73	1	0.832962	1	Rac GTPase binding	F
GO:0048384	69	1	0.801954	1	retinoic acid receptor signaling pathway	P
GO:0048469	119	1	1	1	cell maturation	P
GO:0048471	1417	6	0.80772	1	perinuclear region of cytoplasm	C
GO:0048477	808	4	1	1	oogenesis	P
GO:0048484	66	1	0.777625	1	enteric nervous system development	P
GO:0048593	81	1	0.890575	1	camera-type eye morphogenesis	P
GO:0048598	155	1	1	1	embryonic morphogenesis	P
GO:0048599	68	1	0.793951	1	oocyte development	P
GO:0048646	2794	13	0.872298	1	anatomical structure formation involved in morphogenesis	P
GO:0048675	254	1	1	1	axon extension	P
GO:0048678	50	1	0.629169	1	response to axon injury	P
GO:0048701	221	2	0.719032	1	embryonic cranial skeleton morphogenesis	P
GO:0048703	207	1	1	1	embryonic viscerocranium morphogenesis	P
GO:0048704	94	1	0.973642	1	embryonic skeletal system morphogenesis	P
GO:0048747	203	1	1	1	muscle fiber development	P
GO:0048793	140	1	1	1	pronephros development	P
GO:0048814	247	1	1	1	regulation of dendrite morphogenesis	P
GO:0048839	199	2	0.6247	1	inner ear development	P
GO:0048844	92	1	0.961612	1	artery morphogenesis	P
GO:0048919	51	1	0.639515	1	posterior lateral line neuromast development	P
GO:0050680	145	1	1	1	negative regulation of epithelial cell proliferation	P
GO:0050770	207	1	1	1	regulation of axonogenesis	P
GO:0050775	55	1	0.679344	1	positive regulation of dendrite morphogenesis	P
GO:0050803	117	1	1	1	regulation of synapse structure and activity	P
GO:0050808	203	1	1	1	synapse organization	P
GO:0050821	318	1	0.93529	1	protein stabilization	P
GO:0050832	250	1	1	1	defense response to fungus	P
GO:0050839	134	1	1	1	cell adhesion molecule binding	F
GO:0050877	2893	16	0.815803	1	neurological system process	P
GO:0050909	123	1	1	1	sensory perception of taste	P
GO:0050911	62	1	0.743628	1	detection of chemical stimulus involved in sensory perception of smell	P
GO:0050913	50	1	0.629169	1	sensory perception of bitter taste	P
GO:0051015	328	1	0.905172	1	actin filament binding	F
GO:0051028	115	1	1	1	mRNA transport	P
GO:0051092	213	2	0.685363	1	positive regulation of NF-kappaB transcription factor activity	P
GO:0051124	176	1	1	1	synaptic growth at neuromuscular junction	P
GO:0051259	176	1	1	1	protein oligomerization	P
GO:0051260	253	1	1	1	protein homooligomerization	P
GO:0051262	102	1	1	1	protein tetramerization	P
GO:0051287	74	1	0.840473	1	NAD binding	F
GO:0051289	198	2	0.620285	1	protein homotetramerization	P
GO:0051298	231	1	1	1	centrosome duplication	P
GO:0051489	81	1	0.890575	1	regulation of filopodium assembly	P
GO:0051496	175	1	1	1	positive regulation of stress fiber assembly	P
GO:0051533	72	1	0.825356	1	positive regulation of NFAT protein import into nucleus	P
GO:0051592	183	1	1	1	response to calcium ion	P
GO:0051642	73	1	0.832962	1	centrosome localization	P
GO:0051726	372	2	1	1	regulation of cell cycle	P
GO:0051865	109	1	1	1	protein autoubiquitination	P
GO:0051895	62	1	0.743628	1	negative regulation of focal adhesion assembly	P
GO:0051896	55	1	0.679344	1	regulation of protein kinase B signaling cascade	P
GO:0051898	50	1	0.629169	1	negative regulation of protein kinase B signaling cascade	P
GO:0051928	94	1	0.973642	1	positive regulation of calcium ion transport	P
GO:0055037	233	1	1	1	recycling endosome	C
GO:0055038	129	1	1	1	recycling endosome membrane	C
GO:0055085	1606	10	0.626418	1	transmembrane transport	P
GO:0055088	110	1	1	1	lipid homeostasis	P
GO:0060025	58	1	0.70769	1	regulation of synaptic activity	P
GO:0060037	103	1	1	1	pharyngeal system development	P
GO:0060047	209	1	1	1	heart contraction	P
GO:0060059	72	1	0.825356	1	embryonic retina morphogenesis in camera-type eye	P
GO:0060070	218	1	1	1	canonical Wnt receptor signaling pathway	P
GO:0060071	173	1	1	1	Wnt receptor signaling pathway, planar cell polarity pathway	P
GO:0060079	59	1	0.716867	1	regulation of excitatory postsynaptic membrane potential	P
GO:0060087	63	1	0.752302	1	relaxation of vascular smooth muscle	P
GO:0060119	54	1	0.669612	1	inner ear receptor cell development	P
GO:0060179	97	1	0.991226	1	male mating behavior	P
GO:0060216	88	1	0.93677	1	definitive hemopoiesis	P
GO:0060291	133	1	1	1	long-term synaptic potentiation	P
GO:0060314	68	1	0.793951	1	regulation of ryanodine-sensitive calcium-release channel activity	P
GO:0060402	72	1	0.825356	1	calcium ion transport into cytosol	P
GO:0060857	69	1	0.801954	1	establishment of glial blood-brain barrier	P
GO:0061174	57	1	0.698379	1	type I terminal button	C
GO:0061337	92	1	0.961612	1	cardiac conduction	P
GO:0061343	49	1	0.61866	1	cell adhesion involved in heart morphogenesis	P
GO:0065003	167	1	1	1	macromolecular complex assembly	P
GO:0070273	85	1	0.917416	1	phosphatidylinositol-4-phosphate binding	F
GO:0070317	48	1	0.607983	1	negative regulation of G0 to G1 transition	P
GO:0070491	178	1	1	1	repressing transcription factor binding	F
GO:0070507	55	1	0.679344	1	regulation of microtubule cytoskeleton organization	P
GO:0070509	123	1	1	1	calcium ion import	P
GO:0070584	59	1	0.716867	1	mitochondrion morphogenesis	P
GO:0070830	91	1	0.955501	1	tight junction assembly	P
GO:0070983	79	1	0.876684	1	dendrite guidance	P
GO:0071011	277	1	1	1	precatalytic spliceosome	C
GO:0071222	170	1	1	1	cellular response to lipopolysaccharide	P
GO:0071230	64	1	0.760858	1	cellular response to amino acid stimulus	P
GO:0071310	65	1	0.769298	1	cellular response to organic substance	P
GO:0071320	151	1	1	1	cellular response to cAMP	P
GO:0071392	50	1	0.629169	1	cellular response to estradiol stimulus	P
GO:0071435	50	1	0.629169	1	potassium ion export	P
GO:0071456	324	2	1	1	cellular response to hypoxia	P
GO:0071805	196	1	1	1	potassium ion transmembrane transport	P
GO:0071837	64	1	0.760858	1	HMG box domain binding	F
GO:0072583	126	1	1	1	clathrin-mediated endocytosis	P
GO:0072661	93	1	0.967659	1	protein targeting to plasma membrane	P
GO:0080008	52	1	0.649701	1	CUL4 RING ubiquitin ligase complex	C
GO:0080025	52	1	0.649701	1	phosphatidylinositol-3,5-bisphosphate binding	F
GO:0086005	52	1	0.649701	1	regulation of ventricular cardiac muscle cell action potential	P
GO:0086010	121	1	1	1	membrane depolarization involved in regulation of action potential	P
GO:0090090	311	1	0.956989	1	negative regulation of canonical Wnt receptor signaling pathway	P
GO:0090162	56	1	0.688932	1	establishment of epithelial cell polarity	P
GO:0090263	254	1	1	1	positive regulation of canonical Wnt receptor signaling pathway	P
GO:0097320	70	1	0.809855	1	membrane tubulation	P
GO:1900006	58	1	0.70769	1	positive regulation of dendrite development	P
GO:1900074	85	1	0.917416	1	negative regulation of neuromuscular synaptic transmission	P
GO:2000114	61	1	0.734833	1	regulation of establishment of cell polarity	P
GO:2000177	51	1	0.639515	1	regulation of neural precursor cell proliferation	P
GO:2000331	85	1	0.917416	1	regulation of terminal button organization	P
