# Supplementary material for: Temporal and spatial profiling of Aedes albopictus immune responses to chikungunya virus infection
Source: PLoS Negl Trop Dis. 2025 Oct 3;19(10):e0013588. doi: 10.1371/journal.pntd.0013588 (PMC12510663; doi:10.1371/journal.pntd.0013588)
Supplement: S5 Data — Legend: TRANSCRIPT_ID: contig ID code; DESCRIPTION: gene description as reported from annotation; GENE_ID: LOCxx ID code (AalbF5 annotation); T1_Mi_V-C and T5_Ca_V-C: log2-transformed values of the ratio between the FPKM values (+1 FPKM) of infected samples (V) and control samples (C) in midguts at 1 dpi and carcasses at 5 dpi; GENE_NAME: gene name, according to annotation and/or homology with known proteins; in the LRR sheet: AEGYPTI_QUERY: ID of Ae. aegypti genes used to search Ae. albopictus orthologs. Each sheet provides a detailed overview of key characteristics—including gene identifiers, functional annotations, and expression profiles—of immune-related genes belonging to the specified families: AMP, antimicrobial peptides; APOPTOSIS, genes involved in apoptosis; AUTOPHAGY, CLIP, FREP, IMD, JAK-STAT, LIPID METABOLISM, LRR, OX-PEROXIDASE, PGRP, PAF-CTL, PO-PPO, RNAi, SCVR, SRPN, TEP, TOLL-SPZ-REL, TRYPSINS, UBI, UBI_E1-ACT, UBI_E2-CONJ, UBI_E3-LIG, UBI_DE-UBI. (XLSX) [file pntd.0013588.s006.xlsx]

## Sheet: AMPs
TRANSCRIPT_ID	DESCRIPTION	GENE_ID	T1_Mi_V-C	T5_Ca_V-C	GENE_NAME
XM_019671568.3	defensin-C-like	LOC109399127	-8.81753	-3.92536	defensin-C-like
XM_019671499.3	defensin-A	LOC109399074	-2.70002	1.21921	defensin-A
XM_062860073.1	defensin-B-like	LOC134291823	-0.294959	1.6982	defensin-B-like
XM_019683406.3	defensin-C	LOC109409889	-2.12088	1.43132	defensin-C
XM_019674617.4	attacin-A	LOC109402005	-1.91342	0.709414	attacin-B-like
XM_029855217.2	cecropin-B type 2	LOC115256529	-0.386344	1.11857	cecropin-B type 2
XM_029879658.2	putative holotrycin	LOC109423772	-2.85629	2.38133	putative holotrycin
XM_019706646.3	lysozyme	LOC109430577	0.448901	0.771419	lysozyme
XM_029879774.2	lysozyme	LOC109424283	-1.60545	0.893095	lysozyme
XM_029860979.2	lysozyme	LOC109422379	-0.230165	1.2897	lysozyme
XM_062851870.1	lysosome membrane protein 2-like	LOC134288118	-1.03732	1.05339	lysosome 2-like
XM_019673865.3	lysozyme 2	LOC109401354	-0.721037	1.73241	lysozyme 2-like
XM_019671677.3	lysozyme c-1 like	LOC109399239	-0.312243	2.03225	lysozyme c-1 like
XM_029870681.2	lysozyme c-1	LOC109429051	0	-0.19042	lysozyme c-1 like
XM_019704886.3	lysozyme c-1	LOC109429051	-1.84568	0.105604	lysozyme c-1 like
XM_020077246.3	gambicin-like	LOC109622804	-2.51268	-0.464996	gambicin-like

## Sheet: APOPTOSIS
TRANSCRIPT_ID	DESCRIPTION	GENE_ID	T1_Mi_V-C	T5_Ca_V-C	GENE_NAME
XM_029871392.2	apoptotic chromatin condensation inducer in the nucleus	LOC109404786	0.432065	-0.340283	ACIN1
XM_029871393.2	apoptotic chromatin condensation inducer in the nucleus	LOC109404786	1.72465	0.485306	ACIN1
XM_029871394.2	apoptotic chromatin condensation inducer in the nucleus	LOC109404786	1.11268	-0.49285	ACIN1
XM_062849808.1	apoptotic chromatin condensation inducer in the nucleus	LOC109404786	1.49851	0.124831	ACIN1
XM_019677956.3	apoptosis-inducing factor 3	LOC109404974	-0.652059	1.2007	AIF3
XM_029863380.2	apoptosis-inducing factor 3	LOC109404974	1.0547	-0.473334	AIF3
XM_019695929.3	putative apoptosis-inducing factor 1, mitochondrial	LOC109421441	1.11771	-0.10666	AIFM1
XM_029864788.2	apoptosis inhibitor 5 homolog	LOC109420936	1.04228	0.106628	API5-like
XM_019690881.3	apoptosis-resistant E3 ubiquitin protein ligase 1	LOC109416814	-0.839338	-0.207893	arel1
XM_062848975.1	apoptosis-resistant E3 ubiquitin protein ligase 1	LOC109416814	0.0306892	0	arel1-like
XM_029875171.2	uncharacterized LOC109432245	LOC109432245	-0.0811469	0.469967	ARK
XM_062851916.1	apoptosis-stimulating of p53 protein 2	LOC109414994	1.3331	-0.297094	ASPP2
XM_062851917.1	apoptosis-stimulating of p53 protein 2	LOC109414994	-0.316729	-0.762303	ASPP2
XM_062851918.1	apoptosis-stimulating of p53 protein 2	LOC109414994	-0.271421	-1.29063	ASPP2
XM_029868664.2	caspase-3-like	LOC109401537	0	0	CASP-3 like
XM_062851584.1	caspase	LOC109428244	0.452809	0.234796	CASP-7
XM_062851582.1	caspase-1-like	LOC115266369	0.43427	0.81357	CASP-7
XM_019703609.3	caspase	LOC109427949	0.272069	0.536189	CASP-DRICE
XM_029862030.2	caspase	LOC109431512	-0.0529475	0.0653656	CASP-DRICE
XM_062851587.1	caspase	LOC109428244	0	-0.214349	CASP-ICE
XM_062859637.1	caspase Dronc	LOC109412040	-0.125731	1.10051	CASP-L2
XM_062843644.1	caspase Dronc-like	LOC134284643	0.933149	0.881179	CASP-L2-like
XM_019686235.3	caspase-3	LOC109412613	-0.385991	0.56321	CASP-S16
XM_019673008.3	caspase-like	LOC109400467	0.121087	0.317401	CASP-S19
XM_019704139.3	caspase-1	LOC109428408	0.578511	0.0959741	CASP-S20
XM_062844776.1	uncharacterized LOC115269146	LOC115269146	0.142374	0.445681	CASP-S20
XM_062845752.1	cell division cycle and apoptosis regulator protein 1-like	LOC134285256	0.504162	0.115886	CCAR1-like
XM_062845753.1	cell division cycle and apoptosis regulator protein 1-like	LOC134285257	0.901799	-0.0494316	CCAR1-like
XM_019674914.3	death-associated protein 1	LOC109402265	-0.0822923	0.705648	DAP1
XM_062860818.1	death-associated protein 1	LOC109402265	-0.453683	1.12358	DAP1
XM_062844370.1	death-associated protein kinase related	LOC109416786	0.421393	-0.369746	DAPK1
XM_020077012.3	death-associated protein kinase 1	LOC109430243	0.955247	0.858151	DAPK1
XM_062856718.1	death-associated protein kinase related	LOC115254206	0	0.59998	DAPK1
XM_062856720.1	death-associated protein kinase related	LOC115254206	0.1137	-0.393757	DAPK1
XM_062854559.1	death-associated inhibitor of apoptosis 1	LOC109411467	0.882056	0.289333	Diap1
XM_019684994.3	death-associated inhibitor of apoptosis 1	LOC109411467	-0.762276	0.392977	Diap1
XM_019684995.3	death-associated inhibitor of apoptosis 1	LOC109411467	1.03266	0.455652	Diap1
XM_019684993.3	death-associated inhibitor of apoptosis 1	LOC109411467	0.475653	0.798379	Diap1
XM_019676701.3	death-inducer obliterator 1	LOC109403802	0.587267	-0.357353	DIDO1
XM_019696604.3	baculoviral IAP repeat-containing protein 5.2	LOC109421967	1.56035	-0.131643	IAP5.2
XM_062846669.1	baculoviral IAP repeat-containing protein 6	LOC109411403	0.360878	-0.259948	IAP6
XM_062846670.1	baculoviral IAP repeat-containing protein 6	LOC109411403	0.14229	-1.01037	IAP6-like
XM_062846671.1	baculoviral IAP repeat-containing protein 6	LOC109411403	-0.9668	0.280177	IAP6-like
XM_019674998.3	baculoviral IAP repeat-containing protein 7-B	LOC109402332	1.52571	0.409472	IAP7-B
XM_062855497.1	uncharacterized LOC109432245	LOC109432245	0	0.136841	LOC109432245
XM_019688738.3	TP53-regulated inhibitor of apoptosis 1	LOC109414894	-0.156071	0.174475	TRIAP1
XM_019676285.3	viral IAP-associated factor homolog	LOC109403454	0.295215	0.721851	VIAF

## Sheet: AUTOPHAGY
TRANSCRIPT_ID	DESCRIPTION	GENE_ID	T1_Mi_V-C	T5_Ca_V-C	GENE_NAME
XM_062845601.1	autophagy-related protein 101	LOC109424777	-0.0323746	-0.318011	ATG101-like
XM_019685009.3	autophagy protein 12-like	LOC109411487	-0.352473	0.556736	ATG12L1
XM_019677681.4	autophagy-related protein 13 homolog	LOC109404752	-0.0147102	-0.396335	ATG13-like
XM_062846071.1	autophagy-related protein 16-1	LOC109397249	0.865265	-0.169238	ATG16L1
XM_029866911.2	autophagy-related protein 16-1	LOC109397249	0.850141	-0.0628837	ATG16L1
XM_029856967.2	autophagy-related protein 2 homolog A	LOC109429975	-0.0137449	-0.0981685	ATG2A
XM_062846378.1	autophagy-related protein 2 homolog A	LOC109429975	-1.7822	-1.73485	ATG2A
XM_029856968.2	autophagy-related protein 2 homolog A	LOC109429975	1.39473	0.0660811	ATG2A
XM_062846379.1	autophagy-related protein 2 homolog A	LOC109429975	0	-0.0350152	ATG2A
XM_019696051.3	cysteine protease ATG4B	LOC109421533	0.643881	0.415271	ATG4B
XM_019669383.3	cysteine protease atg4da	LOC109397058	0.439768	-0.245335	ATG4da
XM_019673295.3	cysteine protease atg4da	LOC109400791	0.911015	-0.520496	ATG4da
XM_029875664.2	autophagy protein 5	LOC115267930	-0.148659	-0.0785436	ATG5
XM_062861102.1	autophagy-related protein 9A	LOC109408400	0.539355	0.0134108	ATG9A
XM_029856564.2	BCL2/adenovirus E1B 19 kDa protein-interacting protein 3	LOC109397285	-0.403801	0.839416	BCL2-like
XR_003897947.2	beclin-1-like protein B	LOC109408777	0.359611	0.380355	BECN-1
XM_062855267.1	beclin-1-like protein B	LOC109408777	0.811631	-0.345426	BECN-1
XM_019706057.3	beclin-1-like protein	LOC109430033	0.614366	-0.402485	BECN-1-like
XM_062860443.1	bcl-2-related ovarian killer protein	LOC109422403	0.912423	0.0325296	BECN-2
XM_019697191.3	bcl-2-related ovarian killer protein	LOC109424501	0.10717	-0.399658	BECN-2
XM_062860448.1	bcl-2-related ovarian killer protein	LOC109424501	0	0.476122	BECN-2
XM_062860449.1	bcl-2-related ovarian killer protein	LOC109424501	0	0.0948592	BECN-2
XM_062860453.1	bcl-2-related ovarian killer protein	LOC109424501	-0.476359	0.347666	BECN-2
XM_029852469.2	bcl-2-related ovarian killer protein	LOC109424501	-1.76551	-0.675364	BECN-2
XM_019680639.3	beclin 1-associated autophagy-related key regulator	LOC109407565	0.335112	-0.220037	BECN1-like
XM_019689457.3	run domain Beclin-1-interacting and cysteine-rich domain-containing protein	LOC109415572	1.57269	-0.0281451	BECN1-like
XM_062846111.1	DNA damage-binding protein 1	LOC109423494	0.744027	0.00268316	DDB1
XM_062846112.1	DNA damage-binding protein 1-like	LOC134285427	1.09715	0.0126461	DDB1-like
XM_019669931.3	DNA damage-regulated autophagy modulator protein 1	LOC109397641	-0.385344	0.3449	DRAM1
XM_029863248.2	gamma-aminobutyric acid receptor-associated protein	LOC109404489	-0.793223	0.440381	GABARAP
XM_029864242.2	serine/threonine-protein kinase mTor	LOC109429896	0.0331328	-0.110454	mTOR
XM_029875217.2	serine/threonine-protein kinase ULK2	LOC109409885	0.174766	-0.518632	ULK2
XM_019704547.3	WD repeat domain phosphoinositide-interacting protein 2	LOC109428719	0.245772	-0.170369	WIPI-2
XM_019704555.3	WD repeat domain phosphoinositide-interacting protein 2	LOC109428719	0.222392	-0.370577	WIPI-2
XM_020076119.3	WD repeat domain phosphoinositide-interacting protein 2	LOC109621926	-0.0263584	-0.0149531	WIPI-2

## Sheet: CLIP
TRANSCRIPT_ID	DESCRIPTION	GENE_ID	T1_Mi_V-C	T5_Ca_V-C	GENE_NAME
XM_029852856.2	uncharacterized LOC109420638	LOC109420638	-0.59533	0.364215	CLIP-AALFPA_065926
XM_029856970.2	uncharacterized LOC109430290	LOC109430290	0.548212	0.315061	CLIP-AALFPA_074761
XM_062847257.1	serine protease grass	LOC109416100	0.283035	0.59485	CLIP-CUB-like
XM_029855464.2	CLIP domain-containing serine protease B4	LOC109427449	0	1.62976	CLIP-serine protease 2-like
XM_029857209.2	serine protease 7	LOC109430124	-0.0600474	-0.440117	CLIP-serine protease 7-like
XM_019694643.3	CLIP domain-containing serine protease B4	LOC109420317	0.281421	0.535491	CLIP-serine protease 7-like
XM_029867061.2	CLIP domain-containing serine protease B9	LOC109430321	-1.13114	1.47448	CLIP-serine protease 7-like
XM_062857140.1	CLIP domain-containing serine protease B4-like	LOC109414923	-0.121536	1.02733	CLIPB1
XM_029867625.2	serine protease grass	LOC109416077	-1.19532	0.277753	CLIPB13A
XM_062847256.1	serine protease grass-like	LOC109402955	0.150359	0.0184031	CLIPB13B
XM_019696445.3	CLIP domain-containing serine protease B15	LOC109421873	-0.108357	1.52185	CLIPB15
XM_019703595.3	CLIP domain-containing serine protease B15	LOC109427940	-0.274186	1.67311	CLIPB15
XM_029880250.2	CLIP domain-containing serine protease B4-like	LOC115270913	0.153268	0.774794	CLIPB15-like
XM_029854288.2	CLIP domain-containing serine protease B15-like	LOC109428261	0.427142	1.43373	CLIPB15-like
XM_062859779.1	CLIP domain-containing serine protease B4-like	LOC109416048	-0.0276995	1.51344	CLIPB19
XM_019675153.3	CLIP domain-containing serine protease HP8	LOC109402465	-1.62464	-0.0206628	CLIPB27
XM_062845650.1	CLIP domain-containing serine protease B4	LOC109427449	-0.165315	-0.703987	CLIPB37
XM_019688744.3	CLIP domain-containing serine protease B4	LOC109414897	-0.0392246	0.591025	CLIPB4
XM_029878268.2	CLIP domain-containing serine protease B4	LOC115269488	-3.67529	0.793184	CLIPB4
XM_019697771.3	CLIP domain-containing serine protease B4	LOC109422870	-0.282192	1.21415	CLIPB4
XM_019697750.3	CLIP domain-containing serine protease B4	LOC109422852	-3.14261	1.34229	CLIPB4
XM_062857061.1	CLIP domain-containing serine protease B4	LOC109416023	-0.076093	1.53328	CLIPB4 easter
XM_029878269.2	CLIP domain-containing serine protease B4	LOC115254234	-3.29465	2.21237	CLIPB4 easter
XM_062857422.1	CLIP domain-containing serine protease B4-like	LOC134290313	-0.00472821	0.740307	CLIPB4-like
XM_029861713.2	CLIP domain-containing serine protease B4-like	LOC109400934	0.0335111	1.81701	CLIPB4-like
XM_062855363.1	CLIP domain-containing serine protease B4-like	LOC109416027	-0.749144	1.05106	CLIPB4-like easter
XM_062857916.1	CLIP domain-containing serine protease B4-like	LOC109416024	-0.812463	1.33044	CLIPB4-like easter
XM_029880269.2	CLIP domain-containing serine protease B4	LOC109401985	-0.0137663	0.534679	CLIPB46
XM_062856610.1	CLIP domain-containing serine protease B4	LOC109413880	0.875829	1.03583	CLIPB46
XM_019700019.3	serine protease easter	LOC109424827	-0.135328	-0.32098	CLIPB5
XM_019689994.3	CLIP domain-containing serine protease B4	LOC109416028	-1.19036	-0.0952913	CLIPB6
XM_019706403.3	CLIP domain-containing serine protease B8	LOC109430345	-0.549726	2.59298	CLIPB8
XM_062846190.1	CLIP domain-containing serine protease B8-like	LOC109430349	0.152883	1.20128	CLIPB8-like
XM_062846189.1	CLIP domain-containing serine protease B8-like	LOC109430348	0.504578	1.90557	CLIPB8-like
XM_029867059.2	CLIP domain-containing serine protease B9	LOC109430321	-1.17885	0.222738	CLIPB9
XM_029867060.2	CLIP domain-containing serine protease B9	LOC109430321	0	0.817052	CLIPB9
XM_029873945.2	CLIP domain-containing serine protease B9-like	LOC115267089	-0.332179	0.42806	CLIPB9-like
XM_029869292.2	venom protease-like	LOC109409339	-0.598242	0.679797	CLIPC1
XM_029873538.2	venom protease-like	LOC115266916	0	1.27626	CLIPC1
XM_019682911.3	serine protease Hayan	LOC109409468	-0.0866781	-0.71071	CLIPC10
XM_019682972.3	serine protease persephone	LOC109409534	0.051024	1.28761	CLIPC12
XM_029880427.2	CLIP domain-containing serine protease C9	LOC115271017	0.189537	1.12816	CLIPC13
XM_029877378.2	serine protease persephone	LOC115254222	-0.0381956	-0.0182556	CLIPC6
XM_029877436.2	CLIP domain-containing serine protease C9	LOC109397206	-0.515105	0.590023	CLIPC6
XM_019673612.3	proclotting enzyme-like	LOC109401133	-0.0409943	0.12463	CLIPD1
XM_062857656.1	uncharacterized LOC109429147	LOC109429147	-0.334819	0.773105	CLIPD6
XM_019682723.3	transmembrane protease serine 9	LOC109409287	0.0451173	1.36385	CLIPE10
XM_029857447.2	uncharacterized LOC115257625	LOC115257625	-0.00709847	0.0721897	CLIPE8
XM_062852298.1	clotting factor C	LOC109412542	0.404034	1.50214	clotting factor C
XM_019702273.3	collagenase	LOC109426733	-0.681841	-0.13558	collagenase
XM_062858112.1	CLIP domain-containing serine protease B8	LOC109430356	-1.0234	0.0663996	easter-like CLIP-serine protease
XM_019700227.3	serine protease gd	LOC109425029	0.994317	-0.410301	gd serine protease
XM_019700231.3	serine protease gd	LOC109425033	0.842064	-0.282146	gd serine protease
XM_062856157.1	serine protease gd-like	LOC109425031	0.575998	0.983136	gd-like serine protease
XM_062847160.1	serine protease grass	LOC115264289	-0.0917688	0.369441	grass serine protease
XM_029867633.2	serine protease grass-like	LOC109416080	0.0860785	0.448697	grass-like serine protease
XM_019682910.3	serine protease Hayan	LOC109409468	-0.411284	0.731964	Hayan serine protease
XM_029855445.2	serine protease Hayan-like	LOC115253466	0.633922	0.877681	Hayan-like CLIP-serine protease
XM_029877051.2	inactive CLIP domain-containing serine protease A28	LOC109622286	0.0124694	1.15695	inactive CLIP A28
XM_062856318.1	inactive CLIP domain-containing serine protease A8	LOC109622183	0.608853	0.437161	inactive CLIP A8
XM_029857114.2	inactive CLIP domain-containing serine protease A30	LOC115257485	0.16022	1.25668	inactive CLIP domain serine protease A30
XM_029857088.2	inactive CLIP domain-containing serine protease A30	LOC115257473	-0.286009	1.48545	inactive CLIP domain serine protease A30
XM_062844809.1	serine protease persephone	LOC109404727	0.211457	0.707059	persephone serine protease
XM_029877376.2	serine protease persephone	LOC109404727	0	0.544249	persephone-like CLIP-serine protease
XM_029857442.2	serine protease 53	LOC109420428	0	0.676661	serine protease 53
XM_019699233.3	serine protease 53	LOC109424145	0.410531	1.03426	serine protease 53
XM_062848398.1	serine protease 53-like	LOC115263355	-1.7295	0.444304	serine protease 53-like
XM_019690004.3	serine protease 7	LOC109416038	-0.672332	0.361544	serine protease 7
XM_029857208.2	serine protease 7	LOC109430124	0	0.676162	serine protease 7
XM_029874793.2	CLIP domain-containing serine protease B10	LOC115267651	-0.08882	0.715056	serine protease B10
XM_019703988.3	CLIP domain-containing serine protease B15	LOC109428259	0	1.14476	serine protease B15
XM_019687523.3	CLIP domain-containing serine protease B4	LOC109413797	0.0788554	1.81063	serine protease B4
XM_062845629.1	CLIP domain-containing serine protease B4-like	LOC134285225	-0.14991	1.23836	serine protease B4-like
XM_062846202.1	CLIP domain-containing serine protease B8-like	LOC134285457	0.0272554	0.766356	serine protease B8-like
XM_062858153.1	CLIP domain-containing serine protease B8-like	LOC134290920	0	1.27434	serine protease B8-like
XM_019700875.3	CLIP domain-containing serine protease HP8	LOC109425635	-0.0561828	0.53194	serine protease HP8
XM_019697763.3	CLIP domain-containing serine protease HP8	LOC109422859	-0.820077	1.18785	serine protease HP8
XM_062842634.1	uncharacterized LOC109412847	LOC109412847	0.0463138	-0.0500222	snake
XM_019690189.3	serine protease snake	LOC109416204	0.224864	0.141682	snake
XM_020076597.3	serine protease snake	LOC109622339	-0.163972	0.369231	snake
XM_019690050.3	uncharacterized LOC109416083	LOC109416083	-0.130472	0.648176	snake
XM_062850076.1	uncharacterized LOC109402120	LOC109402120	0.398484	1.04948	snake
XM_029871148.2	serine protease snake	LOC115265556	-0.299166	1.58088	snake serine protease
XM_019708887.3	serine protease snake-like	LOC109432544	-0.670144	0.823317	snake-like serine protease
XM_029853659.2	serine protease snake-like	LOC115255534	-0.933951	1.07757	snake-like serine protease
XM_019702164.3	serine protease SP24D-like	LOC109426636	-1.81827	-0.0436542	SP24D-like serine protease
XM_019670408.3	serine protease SP24D	LOC109398048	-2.72379	-0.289861	Sp24D-serin protease
XM_020076963.3	signal recognition particle 9 kDa protein	LOC109622566	0.42941	0.203315	Srp9-signal recognition particle 9 kDa protein
XM_062843388.1	serine proteinase stubble-like	LOC115260154	-0.168581	0.751694	stubble-like CLIP-serine protease
XM_019674721.3	venom protease	LOC109402100	-0.152518	0.103375	venom protease
XM_062847460.1	venom protease-like	LOC134285837	-0.271065	0.423906	venom protease-like
XM_029873539.2	venom protease-like	LOC115266916	-0.0644448	0.473362	venom protease-like
XM_029869293.2	venom protease-like	LOC109409339	-0.341679	1.10719	venom protease-like
XM_019684095.3	venom serine protease	LOC109410563	-1.78818	-0.31103	venom serine protease
XM_019684096.3	venom serine protease	LOC109410565	0.0128195	-0.3289	venom serine protease-like
XM_029875412.2	venom serine protease-like	LOC109410561	-2.09764	-0.120224	venom serine protease-like
XM_062851422.1	venom protease-like	LOC109412845	0.888588	0.342563	venom serine protease-like

## Sheet: FREP
TRANSCRIPT_ID	DESCRIPTION	GENE_ID	T1_Mi_V-C	T5_Ca_V-C	GENE_NAME
XM_029876334.2	angiopoietin-4	LOC115254208	-1.86091	-0.27646	angiopoietin-4-like
XM_062855756.1	angiopoietin-related protein 6	LOC109409872	-0.25	1.41354	ANGPTL6
XM_062855757.1	angiopoietin-related protein 6	LOC109409872	0.260168	1.72445	ANGPTL6
XM_019673423.3	fibrinogen-like protein A	LOC109400931	-0.0396837	1.27949	FBN-like protein A
XM_062859937.1	fibrinogen-like protein A	LOC134291774	-0.588663	-0.0916305	FBN-like protein A
XM_019680939.3	fibrinogen-like protein A	LOC109407763	0	0.135816	fibrinogen-like protein A
XM_019691060.3	ficolin-1-like	LOC109416944	-0.563803	0.110719	ficolin-1-like
XM_062843595.1	ficolin-1-like	LOC109403796	0.451107	0.130804	ficolin-1-like
XM_062843597.1	ficolin-1-like	LOC134284614	0.451107	0.130804	ficolin-1-like
XM_062848915.1	ficolin-1-like	LOC134287244	-0.422986	0.662122	ficolin-1-like
XM_019702555.3	ficolin-2-like	LOC109426996	-0.742394	-0.815404	ficolin-2-like
XM_019684106.3	ficolin-3-like	LOC109410574	-1.69139	-0.237168	ficolin-3-like
XM_019695631.3	ficolin-3	LOC109421140	0.364417	-0.0946713	ficolin-3-like
XM_019695633.3	ficolin-3-like	LOC109421141	-1.78547	0.026967	ficolin-3-like
XM_029852258.2	ficolin-3-like	LOC115254642	0	0.69177	ficolin-3-like
XM_029852259.2	ficolin-3-like	LOC115254643	0	0.498583	ficolin-3-like
XM_029876342.2	ficolin-3-like	LOC109410574	-1.15354	-0.0987439	ficolin-3-like
XM_019703647.3	galectin-12	LOC109427990	-0.231959	1.01906	galectin-12
XM_019669741.3	galectin-4	LOC109397421	-1.44238	0.236939	galectin-4
XM_019669740.3	galectin-4-like	LOC109397420	-1.15878	0.158805	galectin-4-like
XM_019689455.3	galectin-4	LOC109415571	-1.35265	0.862919	galectin-4-like
XM_019685660.3	galectin-6	LOC109412016	0.296229	0.560165	galectin-6
XM_029875223.2	galectin-9	LOC109399101	0.20221	0.184102	galectin-9-like
XM_062855769.1	galectin-9	LOC109399101	-1.48617	-0.415677	galectin-9-like
XM_019703648.3	uncharacterized LOC109427991	LOC109427991	-1.32007	1.62247	galectin-like
XM_019681399.3	microfibril-associated glycoprotein 4	LOC109408162	-0.0674445	1.09549	MFAP-4
XM_029874444.2	microfibril-associated glycoprotein 4	LOC115267447	-1.4788	-0.193286	MFAP-4
XM_062858373.1	microfibril-associated glycoprotein 4	LOC109621611	0.243669	0.414102	MFAP-4
XM_062860292.1	microfibril-associated glycoprotein 4	LOC115268309	-1.36037	-0.22559	MFAP-4
XM_020077011.3	tectonin beta-propeller repeat-containing protein	LOC109622615	-0.236267	-0.0235672	TECPR1

## Sheet: IMD
TRANSCRIPT_ID	DESCRIPTION	GENE_ID	T1_Mi_V-C	T5_Ca_V-C	GENE_NAME
XM_019705993.3	stress-activated protein kinase JNK	LOC109429983	0.91	-0.571	bsk (JNK)
XM_062849248.1	stress-activated protein kinase JNK	LOC109429565	0.567	-0.407	bsk (JNK)
XM_062849250.1	stress-activated protein kinase JNK	LOC109429565	1.795	0	bsk (JNK)
XM_062849252.1	stress-activated protein kinase JNK	LOC109429565	0.313	-0.194	bsk (JNK)
XM_062849253.1	stress-activated protein kinase JNK	LOC109429565	0.994	-0.246	bsk (JNK)
XM_029878943.2	FAS-associated factor 1	LOC109402733	1.217	0.533	casp
XM_029878944.2	FAS-associated factor 1	LOC109402733	0.987	-0.417	casp
XM_019697245.3	fas-associated death domain protein-like	LOC109422464	0.411	0.24	FADD
XM_029878942.2	FAS-associated factor 1	LOC109402733	-0.711	-0.203	FAF1
XM_029868941.2	FAS-associated factor 2	LOC109425141	0.987	-0.16	FAF2
XM_029852979.2	inhibitor of nuclear factor kappa-B kinase subunit alpha	LOC109419873	0.946	0.004	ikbkb
XM_019675278.3	NF-kappa-B essential modulator	LOC109402586	0.62	0.065	IKK2
XM_019706760.3	protein immune deficiency	LOC109430681	-0.207	-0.623	IMD
XM_062845569.1	mitogen-activated protein kinase kinase kinase 7	LOC115254050	1.074	-0.21	M3K7
XM_029878890.2	mitogen-activated protein kinase kinase kinase 13	LOC109425664	0.718	-0.334	MAPK
XM_019681166.3	nuclear factor NF-kappa-B p110 subunit	LOC109407961	-0.629	0.137	REL2
XM_062853310.1	nuclear factor NF-kappa-B p110 subunit	LOC109407961	0.425	0.339	REL2

## Sheet: JAK-STAT
TRANSCRIPT_ID	DESCRIPTION	GENE_ID	T1_Mi_V-C	T5_Ca_V-C	GENE_NAME
XM_062844333.1	signal transducer and transcription activator	LOC109422192	2.10819	-0.927303	STAT
XM_019705993.3	stress-activated protein kinase JNK	LOC109429983	0.910148	-0.571468	JNK - basket
XM_062852006.1	JNK-interacting protein 3	LOC109408222	-0.168713	-0.504016	JIP3
XM_062844329.1	signal transducer and transcription activator	LOC109422192	-0.730749	-0.444996	STAT
XM_029853032.2	tyrosine-protein kinase hopscotch	LOC109419906	1.06833	-0.42924	HOP
XM_062849248.1	stress-activated protein kinase JNK	LOC109429565	0.567408	-0.407434	JNK - basket
XM_029853035.2	tyrosine-protein kinase hopscotch	LOC109419906	0.43403	-0.267512	HOP
XM_062852005.1	JNK-interacting protein 3	LOC109408222	-0.209052	-0.252822	JIP3
XM_062849253.1	stress-activated protein kinase JNK	LOC109429565	0.993692	-0.245723	JNK - basket
XM_019683658.3	transcription factor kayak	LOC109410132	0.556662	-0.19453	kayak
XM_062849252.1	stress-activated protein kinase JNK	LOC109429565	0.312665	-0.193801	JNK - basket
XM_029867152.2	dual specificity mitogen-activated protein kinase kinase hemipterous	LOC115254113	0.4751	-0.186973	hemipterous
XM_029867151.2	dual specificity mitogen-activated protein kinase kinase hemipterous	LOC115254113	0.787477	-0.184001	hemipterous
XM_029874295.2	tyrosine-protein phosphatase vhp-1	LOC109416369	0.136191	-0.141118	puc
XM_029857826.2	TNF receptor-associated factor 4	LOC115257864	0.518471	-0.0582223	Traf4
XM_062849250.1	stress-activated protein kinase JNK	LOC109429565	1.79494	0	JNK - basket
XM_062844328.1	signal transducer and transcription activator	LOC109422192	-0.447518	0.115885	STAT1
XM_029854697.2	signal transducer and transcription activator	LOC109422192	-1.45922	0.127748	STAT
XM_029872930.2	cytokine receptor	LOC109411151	0.906697	0.173507	DOME
XM_062855222.1	JNK1/MAPK8-associated membrane protein	LOC134289424	-0.666956	0.192494	JNK1/MAPK8
XM_062844332.1	signal transducer and transcription activator	LOC109422192	-0.339137	0.251549	STAT
XM_019683661.3	transcription factor kayak	LOC109410132	-0.1671	0.412899	fos
XM_029853034.2	tyrosine-protein kinase hopscotch	LOC109419906	0	0.506772	HOP
XM_062844024.1	transcription factor kayak	LOC109410132	0.608655	0.64993	fos
XM_062852007.1	JNK-interacting protein 3	LOC109408222	0	0.713281	JIP3
XM_019681421.3	transcription factor Jra	LOC109408179	-0.807615	1.06587	Jra

## Sheet: LIPID METAB
TRANSCRIPT_ID	DESCRIPTION	GENE_ID	T1_Mi_V-C	T5_Ca_V-C	GENE_NAME
XM_019679248.3	uncharacterized LOC109406193	LOC109406193	-1.04532	0.0327042	AAEL007591
XM_019679257.3	uncharacterized LOC109406203	LOC109406203	-3.19092	0	AAEL015137
XM_019672292.3	apolipophorins	LOC109399794	1.60396	1.88687	apolipophorins
XM_019709714.3	apolipoprotein D	LOC109433284	-0.765647	-0.175465	apolipoprotein D
XM_020076076.3	apolipoprotein D	LOC109621883	0.142258	-0.0242306	apolipoprotein D
XM_062851895.1	apolipoprotein D	LOC109407039	-0.219554	0.49551	apolipoprotein D
XM_029856264.2	apolipoprotein D-like	LOC109401295	-0.42979	1.3993	apolipoprotein D-like
XM_029862751.2	ecdysone 20-monooxygenase	LOC109413055	-0.297922	0.668961	ecdysone 20-monooxygenase
XM_019688743.3	ecdysone receptor	LOC109414899	0.55017	-0.816844	ecdysone receptor
XM_029859697.2	ecdysone receptor	LOC109414899	1.10584	-0.590945	ecdysone receptor
XM_019701146.3	ecdysone-inducible protein E75	LOC109425803	0.693175	-1.09426	ecdysone-inducible protein E75
XM_019701147.3	ecdysone-inducible protein E75	LOC109425803	0.599253	-0.817497	ecdysone-inducible protein E75
XM_029864574.2	ecdysone-inducible protein E75	LOC109425803	0.518264	-1.28692	ecdysone-inducible protein E75
XM_029877887.2	ecdysteroid-regulated 16 kDa protein	LOC115253603	-2.19168	1.60662	ecdysteroid-regulated 16 kDa protein
XM_029877888.2	ecdysteroid-regulated 16 kDa protein	LOC115253603	-0.0292492	0.0379591	ecdysteroid-regulated 16 kDa protein
XM_029875942.2	MAM and LDL-receptor class A domain-containing protein 1-like	LOC109426006	0.111788	0.983879	MAM and LDL-receptor class A domain-containing protein 1-like
XM_019701317.3	MD-2-related lipid-recognition protein	LOC109425930	0.230499	1.49495	MD-2-related lipid-recognition protein
XM_019681366.3	mite group 2 allergen Gly d 2.02-like	LOC109408133	-0.108357	0.200323	mite group 2 allergen Gly d 2.02-like
XM_029873413.2	mite group 2 allergen Lep d 2	LOC115266806	-2.01095	0.799105	mite group 2 allergen Lep d 2
XM_062849922.1	NPC intracellular cholesterol transporter 1	LOC109621239	-0.337282	0.0811663	NPC intracellular cholesterol transporter 1
XM_062849923.1	NPC intracellular cholesterol transporter 1	LOC109621239	0.958758	-0.318517	NPC intracellular cholesterol transporter 1
XM_062849924.1	NPC intracellular cholesterol transporter 1	LOC109621239	-0.394342	-0.561021	NPC intracellular cholesterol transporter 1
XM_019676232.3	NPC intracellular cholesterol transporter 2 homolog a	LOC109403403	0.153761	0.519533	NPC intracellular cholesterol transporter 2 homolog a
XM_019694767.3	NPC intracellular cholesterol transporter 2 homolog a	LOC109420427	-1.13182	-0.308483	NPC intracellular cholesterol transporter 2 homolog a
XM_029857111.2	NPC intracellular cholesterol transporter 2 homolog a-like	LOC115257481	-3.50079	0.0654112	NPC intracellular cholesterol transporter 2 homolog a-like
XM_062851328.1	NPC intracellular cholesterol transporter 2 homolog a-like	LOC134287966	0.116676	-0.164841	NPC intracellular cholesterol transporter 2 homolog a-like
XM_029857432.2	NPC intracellular cholesterol transporter 2-like	LOC115257619	-1.91516	0	NPC intracellular cholesterol transporter 2-like
XM_062851384.1	NPC intracellular cholesterol transporter 2-like	LOC109406196	-1.70416	0	NPC intracellular cholesterol transporter 2-like

## Sheet: LRR
TRANSCRIPT_ID	DESCRIPTION	GENE_ID	T1_Mi_V-C	T5_Ca_V-C	GENE_NAME	AEGYPTI_QUERY
XM_029857471.2	oligodendrocyte-myelin glycoprotein	LOC109420303	0	1.21623	LRIM19	AAEL000762
XM_019686715.3	uncharacterized LOC109413035	LOC109413035	0.497867	2.72302	LRIM10A	AAEL001401
XM_019692308.3	leucine-rich alpha-2-glycoprotein	LOC109418117	0.383041	2.26375	LRIM10B	AAEL001402
XM_062854014.1	uncharacterized LOC109418115	LOC109418115	-0.191735	2.00616	LRIM9	AAEL001414
XM_019692309.3	leucine-rich repeat transmembrane protein FLRT1-like	LOC109418118	0.104685	2.03006	LRIM7	AAEL001417
XM_019686699.3	uncharacterized LOC109413015	LOC109413015	0.115277	2.87328	LRIM8	AAEL001420
XM_062850871.1	probable aminopeptidase NPEPL1	LOC134283963	-0.751213	0.139559	N/A	AAEL001649
XM_020076475.3	leucine-rich repeat neuronal protein 3	LOC109622232	-1.01967	0.313378	N/A	AAEL002295
XM_062852191.1	leucine-rich repeat-containing protein 4C	LOC115270173	-1.02824	0.77937	N/A	AAEL003713
XM_019706564.3	uncharacterized LOC109430499	LOC109430499	-1.33534	1.18927	LRIM23	AAEL004466
XM_062849459.1	leucine-rich repeat-containing protein 15-like	LOC109402509	-0.434207	-0.7213	N/A	AAEL005762
XM_019687794.3	leucine-rich repeat-containing protein 40	LOC109414062	-0.706635	1.48968	LRIM31	AAEL006377
XM_062852629.1	protein artichoke-like	LOC109431741	-0.543068	2.64155	LRIM15	AAEL007103
XM_019682546.3	uncharacterized LOC109409132	LOC109409132	0.0957069	0.574023	LRIM22	AAEL007224
XM_062856356.1	leucine-rich repeats and immunoglobulin-like domains protein 1	LOC109398853	-0.55111	0.854186	LRIM16	AAEL008658
XM_020076254.3	uncharacterized LOC109621313	LOC109621313	1.63065	-1.47002	LRIM21	AAEL009894
XM_019676224.3	leucine-rich repeat neuronal protein 1	LOC109403400	-1.0454	0.883784	LRIM17	AAEL010125
XM_062848394.1	slit homolog 1 protein-like	LOC109424149	-0.135741	1.72435	LRIM3	AAEL010132
XM_019673836.3	uncharacterized LOC109401330	LOC109401330	-0.136007	2.61619	LRIM12	AAEL010656
XM_029852448.2	protein artichoke	LOC115254775	-0.388203	1.26687	LRIM1	AAEL012086
XM_029861030.2	protein windpipe	LOC109430552	1.19728	2.1696	N/A	AAEL012092
XM_062852942.1	toll-like receptor 6	LOC109430553	-1.26424	0.257935	N/A	AAEL012093
XM_029869765.2	uncharacterized LOC109410482	LOC109410482	-1.37233	1.69282	LRIM13	AAEL012255
XM_019702540.3	leucine-rich repeat-containing protein 15	LOC109426969	0.304954	0.487455	LRIM6	AAEL012538
XM_029876800.2	uncharacterized LOC109430475	LOC109430475	-0.500079	0.801178	LRIM24	AAEL012763
XM_019695978.3	protein artichoke-like	LOC109421483	0.130891	0.795595	N/A	AAEL023798
XM_019706547.3	uncharacterized LOC109430477	LOC109430477	0	1.67056	N/A	AAEL027236
XM_062843356.1	protein artichoke	LOC109424268	-0.970487	0.827931	N/A	AAEL027402

## Sheet: OX-PEROX
TRANSCRIPT_ID	DESCRIPTION	GENE_ID	T1_Mi_V-C	T5_Ca_V-C	GENE_NAME
XM_062859490.1	chorion peroxidase	LOC115257322	0.015	-0.149	chorion peroxidase
XM_029860296.2	chorion peroxidase	LOC109399009	0.104	0.447	chorion peroxidase
XM_019671454.3	chorion peroxidase	LOC109399008	0.395	0.049	chorion peroxidase
XM_029877923.2	chorion peroxidase-like	LOC115269315	0	1.37	chorion peroxidase-like
XM_062843224.1	chorion peroxidase-like	LOC115258242	0.194	0.687	chorion peroxidase-like
XM_062847095.1	chorion peroxidase-like	LOC115269315	-0.182	-0.063	chorion peroxidase-like
XM_029860327.2	chorion peroxidase-like	LOC109429357	0.008	-0.609	chorion peroxidase-like
XM_062851446.1	dual oxidase	LOC109622897	1.907	-0.145	dual oxidase
XM_062851445.1	dual oxidase	LOC109622897	0.863	-0.666	dual oxidase
XM_019703337.3	peroxidase	LOC109427739	-0.061	1.107	peroxidase
XM_062856626.1	peroxiredoxin 2	LOC109407623	-0.381	-0.424	peroxiredoxin-1
XM_029870009.2	peroxiredoxin-2	LOC109410014	-1.073	0.058	peroxiredoxin-2
XM_029862048.2	peroxiredoxin-2	LOC109412192	-0.517	0.646	peroxiredoxin-2
XM_029866098.2	peroxiredoxin-6	LOC115263169	-0.847	0.193	peroxiredoxin-6-like
XM_062856401.1	peroxisome biogenesis factor 2	LOC109410667	-0.317	-0.059	peroxisome assembly factor 2
XM_019671775.3	peroxisome assembly protein 12-A	LOC109399334	0.668	-0.338	peroxisome assembly protein 12-A
XM_029880411.2	uncharacterized LOC109409480	LOC109409480	-0.256	0.636	PL-hydroperoxide glutathione peroxidase
XM_062842388.1	uncharacterized LOC115255981	LOC115255981	-0.816	1.269	PL-hydroperoxide glutathione peroxidase
XM_019707067.3	spermine oxidase	LOC109430951	0.168	1.236	spermine oxidase
XM_019707086.3	spermine oxidase	LOC109430966	0.344	-0.209	spermine oxidase
XM_029857087.2	spermine oxidase-like	LOC109405281	-0.818	0.706	spermine oxidase-like
XM_029866002.2	spermine oxidase-like	LOC115263082	-0.471	-0.039	spermine oxidase-like
XM_020076975.3	superoxide dismutase [Cu-Zn]	LOC109622584	0.457	0.555	superoxide dismutase [Cu-Zn]
XM_029851890.2	superoxide dismutase [Cu-Zn]	LOC109424401	0.268	0.045	superoxide dismutase [Cu-Zn]
XM_062860207.1	superoxide dismutase [Cu-Zn]	LOC109422303	-1.163	0.032	superoxide dismutase [Cu-Zn]
XM_019682302.3	uncharacterized LOC109408915	LOC109408915	-0.004	-0.114	superoxide dismutase [Cu-Zn]
XM_019688628.3	superoxide dismutase [Mn], mitochondrial	LOC109414794	-0.408	0.31	superoxide dismutase [Mn], mitochondrial
XM_029861145.2	superoxide dismutase [Mn], mitochondrial	LOC115260213	-0.722	0.608	superoxide dismutase [Mn], mitochondrial
XM_062842208.1	superoxide dismutase [Mn], mitochondrial	LOC115260213	-1.581	0.468	superoxide dismutase [Mn], mitochondrial
XM_062842209.1	superoxide dismutase [Mn], mitochondrial	LOC109414794	0.83	0.718	superoxide dismutase [Mn], mitochondrial
XM_019669287.3	uncharacterized LOC109430623	LOC109430623	0.406	-0.038	uncharacterized LOC109430623
XM_062846848.1	uncharacterized LOC109622683	LOC109622683	0.013	0.317	uncharacterized LOC109622683
XM_029854200.2	uncharacterized LOC115255981	LOC115255981	-0.766	1.134	uncharacterized LOC115255981

[truncated: 14 more sheets: PGRP, PAF-CTL, PO-PPO, RNAi, SCVR, SRPN, TEP, TOLL-SPZ-REL, TRYPSINS, UBI, UBI_E1-ACT, UBI_E2-CONJ, UBI_E3-LIG, UBI_DE-UBI]
