# Supplementary material for: Temporal and spatial profiling of Aedes albopictus immune responses to chikungunya virus infection
Source: PLoS Negl Trop Dis. 2025 Oct 3;19(10):e0013588. doi: 10.1371/journal.pntd.0013588 (PMC12510663; doi:10.1371/journal.pntd.0013588)
Supplement: S6 Data — List of differentially expressed genes (DEGs) simultaneously identified in both Modahl’s dataset and our dataset, including previous ID(s), gene ID, product description, Pfam ID, and Pfam description. (XLSX) [file pntd.0013588.s007.xlsx]

## Sheet: T1_Mi_V-UP
Previous ID(s)	Gene ID	Product Description	PFam ID	PFam Description
LOC115253437	AALFPA_041870	uncharacterized LOC115253437	PF00096	Zinc finger C2H2-type
LOC109399400	AALFPA_043419	DE-cadherin	PF00028;PF01049;PF02210	Cadherin-like;Cadherin, cytoplasmic domain;Laminin G domain
LOC109428220	AALFPA_045028	transmembrane protein KIAA1109 homolog	PF10479	Fragile site-associated protein, C-terminal
LOC109431814	AALFPA_045642	CD109 antigen	PF00207;PF01835;PF07677;PF07678;PF07703	Alpha-2-macroglobulin;Macroglobulin domain;Alpha-macroglobulin, receptor-binding;Alpha-macroglobulin-like, TED domain;Alpha-2-macroglobulin, bait region domain
LOC109422358	AALFPA_045701	trehalase-like	PF01204	Glycoside hydrolase, family 37
LOC109402785	AALFPA_047065	WD repeat-containing and planar cell polarity effector protein fritz	PF11768	WD repeat-containing and planar cell polarity effector protein Fritz
LOC109413045	AALFPA_048942	serine-rich adhesin for platelets	N/A	N/A
LOC109401345	AALFPA_054609	synaptic vesicle membrane protein VAT-1 homolog-like	PF08240;PF13602	Alcohol dehydrogenase, N-terminal
LOC109414320	AALFPA_056250	vacuolar protein sorting-associated protein 13D-like	PF06650;PF12624;PF16908;PF16909;PF16910	Vacuolar protein sorting-associated protein 13, SHR-binding domain;Vacuolar protein sorting-associated protein 13-like, N-terminal domain;Vacuolar protein sorting-associated protein 13, second N-terminal domain;Vacuolar protein sorting-associated protein 13, C-terminal;VPS13, repeated coiled region
LOC109408623	AALFPA_057319	huntingtin-interacting protein 1-like	PF01608;PF07651	I/LWEQ domain;AP180 N-terminal homology (ANTH) domain
LOC109422631	AALFPA_061020	zinc finger protein 2-like	PF00096	Zinc finger C2H2-type
LOC109428028	AALFPA_063639	protein bark beetle	PF00530	SRCR domain
LOC109432363	AALFPA_066753	uncharacterized LOC109432363	PF00096	Zinc finger C2H2-type
LOC109423029	AALFPA_068362	uncharacterized LOC109423029	PF00096	Zinc finger C2H2-type
LOC109420686	AALFPA_072709	peroxisomal acyl-coenzyme A oxidase 3	PF01756;PF02770	Acyl-CoA oxidase, C-terminal;Acyl-CoA oxidase/dehydrogenase, central domain
LOC109421318	AALFPA_078679	uncharacterized LOC109421318	PF07738	SUN domain
LOC109416290	AALFPA_079063	E3 ubiquitin-protein ligase hyd	PF00632;PF00658;PF11547	HECT domain;Polyadenylate-binding protein/Hyperplastic disc protein;E3 ubiquitin ligase EDD, ubiquitin-associated domain
LOC109405715	AALFPA_080706	protein crumbs	PF00008;PF00054;PF07645;PF12661	EGF-like domain;Laminin G domain;EGF-like calcium-binding domain;EGF-like, conserved site

## Sheet: T1_Mi_C-UP
Previous ID(s)	Gene ID	Product Description	PFam ID	PFam Description
LOC109429974	AALFPA_044371	ATP-binding cassette sub-family G member 1-like	PF00005;PF01061;PF19055	ABC transporter-like, ATP-binding domain;ABC-2 type transporter;ABC transporter family G domain
LOC115258684	AALFPA_051159	trypsin-7-like	PF00089	Serine proteases, trypsin domain
LOC109408643	AALFPA_051846	Putative carboxypeptidase b	PF00246;PF02244	Peptidase M14, carboxypeptidase A;Carboxypeptidase, activation peptide
LOC109424463	AALFPA_054257	uncharacterized LOC109424463	N/A	N/A
LOC109427544	AALFPA_054874	carbonic anhydrase 1	PF00194	Alpha carbonic anhydrase domain
LOC109425363	AALFPA_055070	sodium-independent sulfate anion transporter-like	PF00916;PF01740	SLC26A/SulP transporter domain;STAS domain
LOC109623326	AALFPA_056253	pancreatic lipase-related protein 2-like	PF00151	Lipase/vitellogenin
LOC109422370	AALFPA_067363	uncharacterized LOC109422370	N/A	N/A
LOC109409620	AALFPA_067815	alpha-N-acetylgalactosaminidase-like	PF16499;PF17450	Glycoside hydrolase, family 27;Alpha galactosidase A, C-terminal beta-sandwich domain
LOC109417172	AALFPA_080258	long-chain-fatty-acid--CoA ligase 6-like	PF00501;PF13193	AMP-dependent synthetase/ligase;AMP-binding enzyme, C-terminal domain

## Sheet: T4-T5_Mi_V-UP
Previous ID(s)	Gene ID	Product Description	PFam ID	PFam Description
LOC109418351	AALFPA_043307	serine-rich adhesin for platelets	N/A	N/A
LOC109409016	AALFPA_054147	uncharacterized LOC109409016	PF00176;PF00271	SNF2, N-terminal;Helicase, C-terminal
LOC115265418	AALFPA_062073	uncharacterized LOC115265418	PF00176;PF00271	SNF2, N-terminal;Helicase, C-terminal
LOC109424682	AALFPA_078169	uncharacterized LOC109424682	PF00069;PF12202	Protein kinase domain;Serine/threonine-protein kinase OSR1/WNK, CCT domain

## Sheet: T4-T5_Mi_C-UP
Previous ID(s)	Gene ID	Product Description	PFam ID	PFam Description
LOC115254671	AALFPA_080955	calpain-B-like	PF00648;PF01067;PF13405	Peptidase C2, calpain, catalytic domain;Peptidase C2, calpain, large subunit, domain III;EF-hand domain
